# Supplementary material for: A transcriptome-wide association study identifies PALMD as a susceptibility gene for calcific aortic valve stenosis
Source: Nat Commun. 2018 Mar 7;9:988. doi: 10.1038/s41467-018-03260-6 (PMC5840407; doi:10.1038/s41467-018-03260-6)
Supplement: Supplementary file 4 — Supplementary Data 1 [file 41467_2018_3260_MOESM4_ESM.xlsx]

## Sheet: Feuil1
CHR	Marker	Gene	Minor	Major	MAF	BETA	SE	R2	eQTL.P
6	6:32549259_G_A	HLA-DRB5	G	A	0.1502	4.861	0.08837	0.9291	9.88401e-135
12	12:56435929_C_G	RPS26	C	G	0.4185	0.9172	0.01805	0.9179	2.25646e-127
1	1:119572057_A_G	WARS2	A	G	0.2833	1.027	0.02039	0.9165	1.56554e-126
12	12:56435929_C_G	BC105276	C	G	0.4185	0.9139	0.01892	0.91	9.60568e-123
10	10:105096021_G_A	MIR1307	G	A	0.3326	1.292	0.02687	0.9091	2.69156e-122
10	10:105096021_G_A	USMG5	G	A	0.3326	1.292	0.02687	0.9091	2.69156e-122
14	14:65375180_G_A	CHURC1	G	A	0.1888	1.226	0.0265	0.9025	9.08465e-119
12	12:30773414_T_C	IPO8	T	C	0.4893	0.6454	0.01431	0.898	1.7232e-116
10	10:16555431_A_T	PTER	A	T	0.4056	-0.5943	0.01389	0.888	8.9298e-112
9	9:123593159_C_T	PSMD5-AS1	C	T	0.397	0.8975	0.02201	0.878	1.59966e-107
6	6:32553125_T_A	HLA-DRB1	T	A	0.2661	2.516	0.06196	0.8771	3.96912e-107
1	1:108104525_G_A	VAV3	G	A	0.4163	1.422	0.03505	0.877	4.40154e-107
17	17:259304_G_A	C17orf97	G	A	0.2704	0.6551	0.01666	0.87	2.65044e-104
5	5:96252432_A_G	ERAP2	A	G	0.4206	1.423	0.03678	0.8664	6.25287e-103
9	9:139322503_C_T	INPP5E	C	T	0.4056	-0.5304	0.01382	0.8645	3.17729e-102
2	2:181850731_C_A	AK002088	C	A	0.2704	0.7183	0.01711	0.8845	7.45787e-102
2	2:181850731_C_A	LF383701	C	A	0.2704	0.7183	0.01711	0.8845	7.45787e-102
17	17:43663247_A_C	LINC02210	A	C	0.2768	0.6751	0.0179	0.8603	1.02056e-100
1	1:205071167_T_C	DSTYK	T	C	0.4335	-1.057	0.0284	0.8572	1.313e-99
1	1:156560502_A_G	GPATCH4	A	G	0.279	0.6475	0.01834	0.8437	4.53138e-95
6	6:86387888_G_T	SNHG5	G	T	0.4506	-0.6417	0.01887	0.8334	7.03697e-92
2	2:101843260_G_A	SNORD89	G	A	0.4249	0.6536	0.01942	0.8306	5.00694e-91
17	17:15875147_G_A	ZSWIM7	G	A	0.4335	-0.5816	0.01744	0.8281	2.81231e-90
3	3:40503809_G_A	RPL14	G	A	0.2554	1.388	0.04188	0.8262	9.3963e-90
12	12:109886603_A_G	KCTD10	A	G	0.2597	0.6656	0.02042	0.8214	2.27686e-88
20	20:25556801_C_T	NANP	C	T	0.427	-0.3688	0.01132	0.8213	2.39507e-88
15	15:40328292_G_A	SRP14	G	A	0.2811	0.4138	0.01271	0.8212	2.59276e-88
2	2:228192473_T_G	MFF	T	G	0.3262	1.458	0.04496	0.8199	5.80354e-88
1	1:213015222_A_G	FLVCR1-AS1	A	G	0.4893	-0.4212	0.01308	0.8178	2.33484e-87
17	17:44355634_A_C	MAPK8IP1P2	A	C	0.2382	0.9024	0.02882	0.8093	4.31748e-85
16	16:17180970_A_T	XYLT1	T	A	0.4807	-1.137	0.03682	0.805	5.76255e-84
21	21:38444890_G_A	PIGP	G	A	0.4936	-0.5562	0.01859	0.7949	2.04035e-81
12	12:57489648_C_T	STAT6	C	T	0.3648	0.3694	0.01236	0.7951	1.65679e-80
20	20:25259200_C_T	ABHD12	C	T	0.4077	0.4395	0.01489	0.7904	2.4988e-80
12	12:31213631_T_C	DDX11	T	C	0.4721	-0.3974	0.01354	0.7885	7.16112e-80
6	6:3023384_T_A	AK128391	T	A	0.412	-0.7468	0.02637	0.7764	4.33679e-77
19	19:56992995_T_C	ZNF667-AS1	T	C	0.3369	0.6503	0.0228	0.7795	4.46149e-77
7	7:73244761_A_G	METTL27	A	G	0.2639	0.5379	0.01923	0.7721	3.89345e-76
13	13:48506275_T_C	MED4	T	C	0.103	0.6821	0.01977	0.838	8.76929e-76
8	8:123985708_G_A	ZHX2	G	A	0.4528	-0.5798	0.02083	0.7704	9.40535e-76
12	12:121680460_C_G	CAMKK2	C	G	0.3133	0.6754	0.02447	0.7673	4.33365e-75
2	2:87120111_T_C	PLGLB1	T	C	0.279	0.5038	0.01835	0.7654	1.10381e-74
2	2:87120111_T_C	RGPD1	T	C	0.279	0.5038	0.01835	0.7654	1.10381e-74
17	17:8066107_G_A	TMEM107	G	A	0.3906	0.5327	0.01944	0.7647	1.56121e-74
22	22:24267047_C_T	GSTT2	C	T	0.4163	0.6556	0.02433	0.7587	2.87895e-73
22	22:24267047_C_T	GSTT2B	C	T	0.4163	0.6556	0.02433	0.7587	2.87895e-73
17	17:43663247_A_C	MAPK8IP1P2	A	C	0.2768	0.8465	0.03145	0.7582	3.61822e-73
3	3:170582888_T_C	RPL22L1	T	C	0.2725	0.3257	0.01163	0.7732	4.1847e-73
19	19:53569251_G_A	CR749613	G	A	0.3476	-0.4156	0.01546	0.7577	4.60023e-73
19	19:53569251_G_A	AK024442	G	A	0.3476	-0.4156	0.01546	0.7577	4.60023e-73
19	19:53569251_G_A	AK024789	G	A	0.3476	-0.4156	0.01546	0.7577	4.60023e-73
17	17:43659975_C_T	MAPK8IP1P2	C	T	0.2318	0.8957	0.03333	0.7576	4.9154e-73
15	15:60713656_C_G	ICE2	C	G	0.3155	0.2935	0.01102	0.7543	2.34819e-72
17	17:15206729_A_G	TEKT3	A	G	0.4957	-0.6722	0.02532	0.7531	4.06599e-72
19	19:9534301_C_T	ZNF266	C	T	0.382	-0.2871	0.01092	0.7494	2.2818e-71
7	7:128589427_G_A	IRF5	G	A	0.4356	0.7564	0.02902	0.7463	9.58449e-71
14	14:58468088_A_C	C14orf37	A	C	0.3476	-0.5174	0.01976	0.7487	1.73362e-70
10	10:81730122_A_G	SFTPD	A	G	0.324	0.6413	0.02474	0.7442	2.51971e-70
22	22:24267047_C_T	DDTL	C	T	0.4163	0.2809	0.01086	0.7433	3.71629e-70
12	12:10005778_A_G	CLEC2B	A	G	0.4206	0.4594	0.01781	0.7422	6.09697e-70
7	7:99895309_G_C	PILRB	G	C	0.1824	0.4549	0.01628	0.7724	6.97376e-70
5	5:170803458_A_G	NPM1	A	G	0.3948	-0.4513	0.01726	0.7482	2.6225e-69
4	4:17615954_G_C	FAM184B	G	C	0.3927	0.3563	0.01394	0.7388	2.74912e-69
16	16:70034620_A_G	PDXDC2P-NPIPB14P	A	G	0.3991	-0.6246	0.02446	0.7384	3.25724e-69
7	7:76177284_T_C	ZP3	T	C	0.2961	0.8412	0.03307	0.7369	6.38327e-69
7	7:76177284_T_C	POMZP3	T	C	0.2961	0.8412	0.03307	0.7369	6.38327e-69
4	4:103180875_C_T	SLC39A8	C	T	0.2361	1.039	0.04085	0.7368	6.72029e-69
1	1:151838092_C_T	THEM4	C	T	0.3734	-0.2661	0.01048	0.7363	8.37098e-69
16	16:56395610_G_A	AMFR	G	A	0.3863	-0.4877	0.01824	0.7573	8.80519e-69
13	13:43597706_T_C	DNAJC15	T	C	0.2768	-0.4505	0.01642	0.7666	1.24587e-68
21	21:40710419_A_G	HMGN1	A	G	0.4657	-0.3228	0.01274	0.7353	1.2783e-68
12	12:113351520_T_G	OAS1	T	G	0.3755	-0.6568	0.02576	0.7387	1.37829e-68
17	17:1801144_C_T	RPA1	C	T	0.4034	-0.3556	0.01353	0.7511	2.22206e-68
8	8:145066853_T_C	GRINA	T	C	0.4464	-0.4245	0.01667	0.7383	3.30772e-68
5	5:96200770_A_T	ERAP2	A	T	0.4185	1.339	0.05345	0.7309	8.853e-68
21	21:40558421_A_G	BRWD1	A	G	0.4249	0.3835	0.01535	0.73	1.30178e-67
17	17:43810851_C_G	BC041653	C	G	0.2747	-0.3526	0.01352	0.7473	1.47826e-67
20	20:25285835_A_G	ABHD12	A	G	0.4657	0.4057	0.01631	0.7282	2.80748e-67
13	13:77454481_G_A	KCTD12	G	A	0.0794	1.502	0.04228	0.8492	7.90486e-67
10	10:123688152_T_A	ATE1-AS1	T	A	0.3412	-0.463	0.01875	0.7253	9.65986e-67
2	2:61372298_G_C	C2orf74	G	C	0.4249	0.4642	0.0188	0.7252	9.98033e-67
16	16:12667076_G_A	SNX29	G	A	0.2039	0.4406	0.01795	0.7228	2.69005e-66
6	6:29918861_T_G	HLA-H	T	G	0.3476	-0.8171	0.03335	0.7221	3.60622e-66
10	10:133988228_C_T	DPYSL4	C	T	0.4635	0.7054	0.02884	0.7214	4.80601e-66
7	7:64416284_T_C	ERV3-1	T	C	0.4099	0.3235	0.01327	0.7201	8.37707e-66
1	1:65894069_G_C	LEPROT	G	C	0.4421	-0.4455	0.01801	0.7277	1.16758e-65
3	3:75726925_C_A	LINC00960	C	A	0.4206	0.5724	0.02354	0.7191	1.26884e-65
1	1:205049383_G_A	DSTYK	G	A	0.4914	-1.016	0.04177	0.719	1.29048e-65
4	4:40113029_G_A	N4BP2	G	A	0.2918	-0.4026	0.01533	0.7508	1.50189e-65
11	11:68646146_A_T	MRPL21	A	T	0.2918	-0.2757	0.01132	0.7206	1.76275e-65
12	12:10114620_G_C	CLEC12A	G	C	0.2768	0.8037	0.03191	0.7348	2.18081e-65
5	5:96230122_T_G	ERAP2	G	T	0.4742	1.237	0.05171	0.7123	1.9728e-64
4	4:77191112_T_C	FAM47E	T	C	0.2318	0.4518	0.01897	0.7105	4.0624e-64
11	11:17094702_G_A	PIK3C2A	G	A	0.3283	-0.5398	0.02029	0.7564	5.95619e-64
3	3:39125293_T_G	WDR48	T	G	0.2575	0.3711	0.01497	0.7278	6.15327e-64
3	3:100424069_T_C	TFG	T	C	0.3863	-0.6659	0.02476	0.7619	7.38816e-64
6	6:32594274_T_C	HLA-DRB5	T	C	0.1867	4.059	0.1728	0.7048	3.88941e-63
10	10:16552057_A_G	PTER	A	G	0.4721	-0.5145	0.02195	0.704	5.29819e-63
8	8:109459332_G_A	AS:GRCh38	G	A	0.3112	-0.4077	0.01634	0.7312	8.47791e-63
1	1:108109928_T_C	VAV3	T	C	0.3541	1.345	0.05755	0.7028	8.54077e-63
5	5:177266026_A_G	LOC728554	A	G	0.3691	0.3953	0.01692	0.7026	9.1331e-63
1	1:86817074_G_T	ODF2L	G	T	0.3519	0.4015	0.01719	0.7025	9.51496e-63
12	12:56403577_T_C	RPS26	T	C	0.3519	0.8474	0.03629	0.7024	1.01519e-62
6	6:3039764_G_T	AK128391	G	T	0.4356	-0.7091	0.03039	0.7022	1.09774e-62
11	11:16993010_G_A	LF207865	G	A	0.3155	0.3573	0.01533	0.7016	1.36769e-62
6	6:32565164_G_A	HLA-DRB1	G	A	0.2296	2.426	0.1043	0.7008	1.88736e-62
6	6:32612114_T_A	HLA-DRB1	T	A	0.2918	2.143	0.09226	0.7002	2.34403e-62
14	14:65368360_C_T	CHURC1	C	T	0.2339	1.022	0.0441	0.6991	3.52812e-62
7	7:99477524_G_A	TRIM4	G	A	0.4378	-0.3073	0.01328	0.6987	4.23723e-62
6	6:31380449_C_T	MICA	C	T	0.47	0.5027	0.02131	0.7085	4.42976e-62
14	14:93682589_A_G	UBR7	A	G	0.3541	0.2612	0.0113	0.6983	4.90035e-62
2	2:182006805_T_C	AK002088	T	C	0.2468	0.6594	0.02868	0.6968	2.00131e-61
2	2:182006805_T_C	LF383701	T	C	0.2468	0.6594	0.02868	0.6968	2.00131e-61
6	6:32575700_A_G	HLA-DRB5	A	G	0.1159	4.736	0.2074	0.693	3.59944e-61
20	20:37048959_G_A	SNHG17	G	A	0.1867	0.5089	0.01943	0.7498	3.61926e-61
12	12:56403577_T_C	BC105276	T	C	0.3519	0.8417	0.03696	0.6918	5.68225e-61
10	10:104965551_T_G	USMG5	T	G	0.3562	1.082	0.04774	0.6897	1.24133e-60
10	10:104965551_T_G	MIR1307	T	G	0.3562	1.082	0.04774	0.6897	1.24133e-60
17	17:44249096_C_A	LINC02210	C	A	0.2339	0.6395	0.02824	0.6895	1.35349e-60
13	13:33091241_C_G	N4BP2L2	C	G	0.3691	0.3885	0.01716	0.6894	1.43443e-60
6	6:86392102_C_T	SNHG5	C	T	0.3927	-0.6076	0.02688	0.6887	1.85139e-60
11	11:43877934_A_C	HSD17B12	A	C	0.3283	-0.3448	0.0153	0.6872	3.14881e-60
17	17:44270985_A_G	MAPK8IP1P2	A	G	0.2318	0.8322	0.03697	0.6868	3.65726e-60
7	7:6855646_G_A	CCZ1B	G	A	0.4163	-1.233	0.05481	0.6868	3.75847e-60
12	12:9876350_T_C	CLECL1	C	T	0.4936	0.6156	0.02738	0.6865	4.20362e-60
15	15:98516133_C_T	ARRDC4	C	T	0.4378	-0.5716	0.02525	0.6902	5.99728e-60
10	10:122616062_G_C	WDR11	G	C	0.2854	-0.6034	0.0269	0.6853	6.40149e-60
17	17:43740565_G_T	LINC02210	G	T	0.324	0.5843	0.0261	0.6844	8.85158e-60
10	10:102740271_C_T	MRPL43	C	T	0.2275	0.3784	0.01528	0.7281	9.975e-60
10	10:102740271_C_T	SEMA4G	C	T	0.2275	0.3784	0.01528	0.7281	9.975e-60
13	13:52585548_G_T	ALG11	G	T	0.2747	0.5346	0.02142	0.732	2.0941e-59
4	4:119200274_T_C	SNHG8	T	C	0.3712	-1.073	0.04352	0.7282	2.48121e-59
12	12:6564448_G_A	TAPBPL	G	A	0.2833	0.3053	0.01374	0.6812	2.85969e-59
1	1:205227760_C_G	DSTYK	C	G	0.3605	-0.9586	0.04316	0.6811	3.0291e-59
3	3:134197740_C_T	ANAPC13	C	T	0.3326	-0.2348	0.01058	0.6817	3.0484e-59
17	17:43474668_G_C	LINC02210	G	C	0.2747	0.6141	0.02767	0.6808	3.34037e-59
12	12:56467587_C_T	RPS26	C	T	0.4828	0.808	0.0364	0.6808	3.35849e-59
6	6:32428062_T_C	HLA-DRB1	T	C	0.2511	2.294	0.1035	0.6803	3.99997e-59
21	21:38448025_A_G	PIGP	A	G	0.4721	0.5116	0.0231	0.6799	4.56188e-59
17	17:43836953_C_A	LINC02210	C	A	0.2318	0.6428	0.02911	0.6785	7.53586e-59
1	1:183545665_T_C	SMG7	T	C	0.3584	-0.4341	0.01968	0.6782	8.63058e-59
1	1:119549418_C_T	WARS2	C	T	0.3133	0.896	0.04073	0.6769	1.35679e-58
6	6:32611474_A_G	HLA-DRB1	A	G	0.2725	2.162	0.09844	0.6762	1.76948e-58
14	14:65415366_T_C	CHURC1	T	C	0.1609	1.201	0.05488	0.6746	3.05209e-58
2	2:98184234_C_A	ANKRD36B	C	A	0.3906	-0.8418	0.03791	0.6819	5.80835e-58
17	17:265980_C_G	C17orf97	C	G	0.3026	0.5766	0.02647	0.6725	6.57164e-58
12	12:58315338_T_C	ATP23	T	C	0.3326	-0.3546	0.01582	0.686	6.73275e-58
1	1:156543482_G_A	GPATCH4	G	A	0.3112	0.5574	0.02562	0.672	7.63069e-58
6	6:133074663_T_C	VNN2	T	C	0.3948	0.783	0.03616	0.6709	1.25002e-57
12	12:56467587_C_T	BC105276	C	T	0.4828	0.7848	0.03619	0.6705	1.291e-57
17	17:38127112_A_G	GSDMA	A	G	0.485	-0.4823	0.02227	0.67	1.54386e-57
17	17:44368630_T_C	MAPK8IP1P2	T	C	0.1996	0.8637	0.04	0.6687	2.4631e-57
17	17:76787000_G_A	AK022913	G	A	0.4206	-0.4691	0.02174	0.6684	2.77456e-57
17	17:76787000_G_A	AB040886	G	A	0.4206	-0.4691	0.02174	0.6684	2.77456e-57
1	1:183419203_T_C	SMG7	T	C	0.3884	-0.4366	0.02027	0.6677	3.46995e-57
17	17:44270985_A_G	LINC02210	A	G	0.2318	0.6139	0.02856	0.6666	5.05838e-57
6	6:29920422_T_C	HLA-H	T	C	0.4056	-0.791	0.03683	0.6664	5.57763e-57
6	6:29737993_G_C	AF036977	G	C	0.3412	-0.4837	0.02256	0.6656	7.18072e-57
6	6:29737993_G_C	BC011879	G	C	0.3412	-0.4837	0.02256	0.6656	7.18072e-57
6	6:29737993_G_C	BC021249	G	C	0.3412	-0.4837	0.02256	0.6656	7.18072e-57
5	5:81571669_C_T	RPS23	C	T	0.3069	-0.7893	0.03215	0.7272	9.21426e-57
12	12:30897765_C_T	IPO8	C	T	0.4807	-0.569	0.02659	0.6648	9.58014e-57
17	17:43657257_T_C	LINC02210	T	C	0.2275	0.6365	0.02979	0.664	1.24967e-56
1	1:53062241_C_G	GPX7	C	G	0.4614	0.4349	0.02043	0.6624	2.18929e-56
2	2:181832867_T_C	AK002088	T	C	0.309	0.5966	0.02727	0.6754	2.2498e-56
2	2:181832867_T_C	LF383701	T	C	0.309	0.5966	0.02727	0.6754	2.2498e-56
8	8:145621556_G_A	CPSF1	G	A	0.4528	-0.2489	0.0117	0.662	2.54105e-56
10	10:81728870_A_G	SFTPD	A	G	0.3863	0.5778	0.02718	0.6617	2.75448e-56
17	17:66513958_G_C	PRKAR1A	G	C	0.3112	-1.747	0.07629	0.6969	4.99694e-56
6	6:29910276_T_G	HLA-H	T	G	0.4571	-0.7775	0.03677	0.6594	6.13902e-56
7	7:33048550_A_G	NT5C3A	A	G	0.2833	0.3383	0.01552	0.6738	6.55235e-56
5	5:94022721_A_G	SLF1	A	G	0.2704	-0.3169	0.0145	0.6748	7.49552e-56
6	6:42158596_A_C	MRPS10	A	C	0.3798	-0.2136	0.009929	0.668	9.30684e-56
8	8:28909523_T_C	HMBOX1	T	C	0.2554	-0.5282	0.01769	0.7992	1.20441e-55
18	18:13123645_C_G	CEP192	C	G	0.4206	0.2158	0.01023	0.6595	2.14197e-55
20	20:21385840_A_C	XRN2	A	C	0.1953	0.4568	0.02053	0.6847	2.7261e-55
17	17:246162_G_C	C17orf97	G	C	0.2382	0.5863	0.02805	0.6542	3.54966e-55
6	6:32551350_T_A	HLA-DRB5	T	A	0.206	3.702	0.1771	0.6541	3.58116e-55
2	2:70015491_G_A	AK125871	G	A	0.4099	0.3294	0.01584	0.6518	7.8794e-55
10	10:120920588_T_C	SFXN4	C	T	0.4979	0.2164	0.01042	0.651	1.02785e-54
9	9:139303301_G_A	INPP5E	G	A	0.4678	-0.4637	0.02234	0.6509	1.04842e-54
3	3:19987539_T_G	EFHB	T	G	0.3519	0.3349	0.01615	0.6506	1.15418e-54
1	1:213014210_A_T	FLVCR1-AS1	A	T	0.4378	0.3813	0.0184	0.6502	1.33746e-54
18	18:5238828_T_C	LINC00667	T	C	0.1502	0.6915	0.03096	0.6853	1.70216e-54
6	6:32605501_G_C	HLA-DRB1	G	C	0.3219	2.054	0.09946	0.6486	2.24056e-54
6	6:42919222_T_C	PEX6	T	C	0.4142	-0.3402	0.01624	0.6562	2.68551e-54
7	7:116200587_T_C	CAV1	T	C	0.2639	0.5623	0.0273	0.6474	3.32029e-54
6	6:26619531_T_C	ZNF322	T	C	0.3863	0.3328	0.01616	0.6473	3.41706e-54
2	2:228220838_A_G	MFF	A	G	0.3777	1.247	0.06063	0.647	3.86441e-54
20	20:60880653_A_G	OSBPL2	A	G	0.2361	-0.4083	0.01922	0.6623	8.1287e-54
1	1:22351326_C_G	LINC00339	C	G	0.2468	0.4718	0.02309	0.6438	1.09564e-53
9	9:139335599_G_A	INPP5E	G	A	0.412	-0.489	0.02395	0.6435	1.19086e-53
9	9:123634040_G_A	PSMD5-AS1	G	A	0.3863	0.7721	0.03784	0.6431	1.35276e-53
4	4:5892181_G_A	CRMP1	G	A	0.4807	0.4244	0.02086	0.6419	2.00815e-53
20	20:25438783_T_C	NANP	T	C	0.4206	-0.3421	0.01682	0.6417	2.12697e-53
6	6:29785235_T_C	AF036977	T	C	0.4056	-0.4637	0.02283	0.6411	2.61334e-53
6	6:29785235_T_C	BC011879	T	C	0.4056	-0.4637	0.02283	0.6411	2.61334e-53
6	6:29785235_T_C	BC021249	T	C	0.4056	-0.4637	0.02283	0.6411	2.61334e-53
12	12:10007761_G_A	CLEC2B	G	A	0.4936	-0.4378	0.02157	0.6408	2.89176e-53
17	17:43740565_G_T	MAPK8IP1P2	G	T	0.324	0.755	0.0372	0.6407	2.94245e-53
1	1:156556023_T_C	GPATCH4	T	C	0.2232	0.6322	0.03119	0.6401	3.58296e-53
3	3:10191219_C_G	VHL	C	G	0.2918	0.4949	0.02448	0.6389	5.26947e-53
12	12:50537815_A_G	CERS5	A	G	0.3948	0.2636	0.01304	0.6388	5.44961e-53
4	4:79596462_G_C	LINC01094	G	C	0.3326	-0.7489	0.03707	0.6386	5.8877e-53
16	16:55617127_C_T	LPCAT2	C	T	0.4764	-0.3394	0.01687	0.6366	1.08274e-52
19	19:6751279_G_A	TRIP10	G	A	0.1652	-0.4112	0.01766	0.703	1.08984e-52
6	6:32549005_C_T	HLA-DRB1	C	T	0.1996	2.406	0.1205	0.6332	3.27095e-52
7	7:6884883_C_G	CCZ1B	C	G	0.3948	-1.183	0.05926	0.6331	3.33455e-52
20	20:44402115_A_C	WFDC3	A	C	0.3691	-0.3659	0.01824	0.6363	3.46042e-52
17	17:43740565_G_T	BC041653	G	T	0.324	-0.3175	0.01552	0.6454	3.52618e-52
19	19:46972424_T_G	PNMA8A	T	G	0.2382	0.4369	0.02192	0.6322	4.36091e-52
6	6:2876535_G_A	SERPINB9P1	G	A	0.397	0.3367	0.01693	0.6311	6.17783e-52
1	1:119659849_A_G	WARS2	A	G	0.3176	0.8123	0.04095	0.6301	8.55776e-52
17	17:16133044_G_A	ZSWIM7	G	A	0.4893	-0.4904	0.02477	0.6292	1.13366e-51
20	20:25221547_C_T	ABHD12	C	T	0.4549	0.3919	0.01981	0.6288	1.27373e-51
6	6:32594441_G_A	HLA-DRB1	G	A	0.3348	1.999	0.1012	0.6284	1.45147e-51
6	6:29915061_T_C	HLA-H	T	C	0.2747	-0.7753	0.03924	0.6282	1.5381e-51
12	12:109868040_A_G	KCTD10	A	G	0.3283	0.5164	0.02615	0.6279	1.67623e-51
12	12:89846825_T_A	GALNT4	T	A	0.2554	-0.3981	0.01733	0.6993	1.77148e-51
12	12:89846825_T_A	POC1B-GALNT4	T	A	0.2554	-0.3981	0.01733	0.6993	1.77148e-51
10	10:81691260_C_A	SFTPD	C	A	0.3841	0.5518	0.02796	0.6276	1.86197e-51
6	6:32550126_G_C	HLA-DRB1	G	C	0.2189	2.214	0.1124	0.627	2.23788e-51
19	19:50471300_G_T	SIGLEC16	G	T	0.1695	0.626	0.02976	0.658	2.49758e-51
7	7:76131645_A_G	ZP3	A	G	0.3283	0.7479	0.03813	0.6248	4.42833e-51
7	7:76131645_A_G	POMZP3	A	G	0.3283	0.7479	0.03813	0.6248	4.42833e-51
3	3:138325495_T_C	FAIM	T	C	0.4549	0.2633	0.01343	0.6245	4.88881e-51
1	1:63856651_A_G	ITGB3BP	A	G	0.2575	0.371	0.01893	0.6244	4.96863e-51
17	17:16021611_A_G	ZSWIM7	A	G	0.4828	-0.5068	0.02596	0.6226	8.77787e-51
6	6:86443831_G_A	SNHG5	G	A	0.3841	-0.5877	0.03012	0.6224	9.23073e-51
16	16:88925567_G_T	TRAPPC2L	G	T	0.3112	0.3257	0.01671	0.622	1.05614e-50
7	7:128589488_A_G	IRF5	A	G	0.4657	-0.6496	0.03332	0.6219	1.07125e-50
1	1:213090297_A_C	FLVCR1-AS1	A	C	0.4206	-0.387	0.01985	0.6219	1.08943e-50
19	19:9546460_C_T	ZNF266	C	T	0.4506	-0.2628	0.01349	0.6217	1.16159e-50
7	7:73172186_C_G	METTL27	C	G	0.2704	0.4725	0.02426	0.6216	1.18603e-50
6	6:32561885_A_C	HLA-DRB1	A	C	0.2253	2.2	0.113	0.6213	1.29896e-50
6	6:32610934_G_A	HLA-DRB1	G	A	0.2897	2.038	0.1048	0.6207	1.57014e-50
10	10:105043289_A_G	USMG5	A	G	0.4185	1.057	0.05438	0.6204	1.73658e-50
10	10:105043289_A_G	MIR1307	A	G	0.4185	1.057	0.05438	0.6204	1.73658e-50
17	17:8052363_T_C	TMEM107	T	C	0.4227	0.4779	0.02468	0.6188	2.808e-50
22	22:45800926_T_A	FAM118A	T	A	0.1245	1.305	0.03502	0.8601	4.07378e-50
6	6:32591845_G_A	HLA-DRB5	G	A	0.1996	3.61	0.187	0.6175	4.14896e-50
5	5:7893121_G_A	MTRR	G	A	0.2124	0.4739	0.02456	0.617	4.76603e-50
6	6:32609673_A_G	HLA-DRB1	A	G	0.191	2.465	0.1278	0.6168	5.0924e-50
1	1:213067717_A_G	FLVCR1-AS1	A	G	0.3433	0.3709	0.01918	0.6193	5.91806e-50
1	1:2336210_T_C	RER1	T	C	0.2768	-0.3039	0.01579	0.6159	6.63972e-50
1	1:183539125_G_A	SMG7	G	A	0.4657	-0.4179	0.02177	0.6146	9.94689e-50
1	1:22351326_C_G	BC056896	C	G	0.2468	0.4087	0.02128	0.6158	1.14516e-49
1	1:22351326_C_G	BC040947	C	G	0.2468	0.4087	0.02128	0.6158	1.14516e-49
1	1:22351326_C_G	AF161506	C	G	0.2468	0.4087	0.02128	0.6158	1.14516e-49
1	1:22351326_C_G	BC016053	C	G	0.2468	0.4087	0.02128	0.6158	1.14516e-49
11	11:118407523_G_T	BC042896	G	T	0.1352	0.531	0.02129	0.7318	1.656e-49
11	11:118407523_G_T	BC051841	G	T	0.1352	0.531	0.02129	0.7318	1.656e-49
12	12:30751112_T_C	IPO8	T	C	0.3841	0.5627	0.02944	0.6126	1.81909e-49
17	17:80676971_G_C	FN3KRP	G	C	0.3863	-0.2994	0.01574	0.6114	2.83905e-49
1	1:213036433_C_G	FLVCR1-AS1	C	G	0.4871	0.3564	0.01876	0.6097	4.33469e-49
11	11:113201280_C_G	TTC12	C	G	0.4635	0.2698	0.01412	0.6136	4.9254e-49
6	6:32549331_A_C	HLA-DRB1	A	C	0.1974	2.362	0.1247	0.6081	6.79759e-49
20	20:33590417_G_A	TRPC4AP	G	A	0.3755	0.3138	0.01651	0.6109	6.90428e-49
2	2:239034043_C_A	ESPNL	C	A	0.4871	0.5163	0.02713	0.6126	7.68749e-49
4	4:424368_T_C	ZNF721	T	C	0.2704	-0.3768	0.01995	0.6069	9.81645e-49
8	8:145058986_G_A	GRINA	G	A	0.4142	-0.395	0.0208	0.6107	9.92316e-49
6	6:32612915_C_T	HLA-DRB1	C	T	0.2103	2.244	0.1188	0.6068	9.99636e-49
17	17:43474668_G_C	MAPK8IP1P2	G	C	0.2747	0.7735	0.04107	0.6056	1.43269e-48
20	20:25599776_T_C	NANP	T	C	0.4893	-0.3168	0.01683	0.6054	1.53666e-48
6	6:3027226_C_T	AK128391	C	T	0.3627	-0.7018	0.03731	0.605	1.70837e-48
6	6:31353639_T_C	MICA	T	C	0.4356	-0.4613	0.02405	0.6164	2.05281e-48
21	21:38520720_A_G	PIGP	A	G	0.5	0.4868	0.02592	0.6042	2.14759e-48
2	2:55459373_G_T	CLHC1	G	T	0.1416	0.5685	0.02205	0.7455	2.15771e-48
16	16:69974546_G_A	PDXDC2P-NPIPB14P	G	A	0.3627	-0.595	0.03174	0.6035	2.69806e-48
22	22:23657477_G_A	BCR	G	A	0.367	0.2941	0.0157	0.603	3.0361e-48
22	22:24296894_A_G	DDTL	A	G	0.4678	0.2512	0.01341	0.603	3.08582e-48
3	3:40421065_C_A	RPL14	C	A	0.2082	1.298	0.06934	0.6027	3.4111e-48
7	7:64680883_A_G	ERV3-1	A	G	0.4378	0.2896	0.01547	0.6026	3.45905e-48
6	6:32584952_G_A	HLA-DRB1	G	A	0.2725	2.039	0.1092	0.6014	4.88976e-48
6	6:32561887_C_G	HLA-DRB1	C	G	0.2082	2.298	0.1232	0.6008	5.75948e-48
18	18:34376565_T_C	TPGS2	T	C	0.1588	-0.6435	0.02478	0.7481	5.81086e-48
5	5:99920026_T_C	FAM174A	T	C	0.4721	0.2881	0.0153	0.6064	6.0341e-48
22	22:24295074_G_A	DDTL	G	A	0.3863	0.2518	0.01353	0.5998	7.86112e-48
4	4:5887329_C_A	CRMP1	C	A	0.4077	0.4054	0.02183	0.599	9.96489e-48
20	20:25195394_T_C	ABHD12	T	C	0.4485	0.3787	0.02039	0.5989	1.01179e-47
7	7:64830594_G_A	ERV3-1	G	A	0.3798	0.3002	0.01617	0.5988	1.03354e-47
18	18:33844698_G_A	MOCOS	G	A	0.1888	-0.5148	0.02772	0.5999	1.06904e-47
22	22:24295074_G_A	GSTT2	G	A	0.3863	0.5811	0.03131	0.5986	1.10647e-47
22	22:24295074_G_A	GSTT2B	G	A	0.3863	0.5811	0.03131	0.5986	1.10647e-47
17	17:43915497_T_C	LINC02210	T	C	0.3455	0.3249	0.01752	0.5982	1.23904e-47
17	17:76680260_C_G	AK022913	C	G	0.4592	-0.443	0.02391	0.5978	1.37861e-47
17	17:76680260_C_G	AB040886	C	G	0.4592	-0.443	0.02391	0.5978	1.37861e-47
11	11:62369436_G_C	EEF1G	G	C	0.4013	-0.3087	0.01668	0.5973	1.60056e-47
5	5:9546995_T_A	SNHG18	T	A	0.1931	0.4279	0.02312	0.5972	1.63183e-47
4	4:5901873_A_G	CRMP1	A	G	0.4421	0.4148	0.02242	0.5972	1.66777e-47
19	19:991374_T_C	WDR18	T	C	0.1631	0.3482	0.01882	0.5971	1.68159e-47
8	8:145044749_G_A	GRINA	G	A	0.4356	-0.3833	0.02059	0.6011	1.71234e-47
12	12:65606892_G_A	LEMD3	G	A	0.2876	-0.3569	0.01684	0.6654	1.75872e-47
12	12:6977359_G_A	SPSB2	G	A	0.2961	0.2974	0.01569	0.6098	1.79019e-47
13	13:94405336_G_A	GPC6	G	A	0.4764	-0.5935	0.03209	0.5969	1.79824e-47
6	6:32610997_G_C	HLA-DRB1	G	C	0.2296	2.208	0.1196	0.5961	2.28001e-47
8	8:123986622_G_C	ZHX2	G	C	0.3476	0.5157	0.02795	0.5958	2.50181e-47
4	4:17569327_T_G	FAM184B	T	G	0.3498	0.3343	0.01814	0.5952	2.91889e-47
12	12:58188696_C_G	EEF1AKMT3	C	G	0.3026	0.2373	0.01258	0.6074	2.92802e-47
5	5:76814736_T_C	WDR41	T	C	0.1803	-0.6042	0.02447	0.7305	3.34663e-47
6	6:32549501_A_T	HLA-DRB5	A	T	0.2253	3.333	0.1812	0.5943	3.74221e-47
1	1:213020779_C_T	FLVCR1-AS1	C	T	0.3906	-0.37	0.02015	0.5933	4.98721e-47
7	7:38384577_A_G	BC071739	A	G	0.3026	-0.3488	0.01902	0.5927	6.05925e-47
20	20:61472386_G_A	TCFL5	G	A	0.2768	0.3201	0.01747	0.5924	6.53952e-47
6	6:32613976_T_C	HLA-DRB1	T	C	0.3047	1.962	0.1071	0.5921	7.12424e-47
5	5:96229272_A_G	ERAP2	A	G	0.4506	-1.121	0.06127	0.5918	7.64956e-47
6	6:29768917_C_T	BC021249	C	T	0.3712	-0.4553	0.02498	0.5899	1.32886e-46
6	6:29768917_C_T	AF036977	C	T	0.3712	-0.4553	0.02498	0.5899	1.32886e-46
6	6:29768917_C_T	BC011879	C	T	0.3712	-0.4553	0.02498	0.5899	1.32886e-46
10	10:133968063_C_T	DPYSL4	C	T	0.47	0.639	0.0351	0.5893	1.57316e-46
17	17:6673170_G_A	XAF1	G	A	0.412	0.5215	0.02835	0.5965	1.5829e-46
6	6:32587090_T_C	HLA-DRB1	T	C	0.3326	1.932	0.1062	0.5887	1.836e-46
6	6:29771298_T_A	BC011879	T	A	0.3798	0.4538	0.02509	0.5862	3.75867e-46
6	6:29771298_T_A	AF036977	T	A	0.3798	0.4538	0.02509	0.5862	3.75867e-46
6	6:29771298_T_A	BC021249	T	A	0.3798	0.4538	0.02509	0.5862	3.75867e-46
3	3:9975386_G_C	CRELD1	G	C	0.2124	0.4087	0.02185	0.6034	3.81941e-46
17	17:43479748_C_T	BC041653	C	T	0.2725	-0.3276	0.01759	0.6013	3.9076e-46
16	16:56379792_C_T	AMFR	C	T	0.3734	-0.423	0.02311	0.594	4.86991e-46
10	10:133984715_G_A	DPYSL4	G	A	0.3348	0.6618	0.03673	0.5843	6.3951e-46
17	17:44355634_A_C	BC041653	A	C	0.2382	-0.3271	0.01759	0.6007	6.88825e-46
4	4:99796777_C_T	EIF4E	C	T	0.4485	-0.1861	0.0103	0.5865	1.04975e-45
3	3:40359977_A_G	RPL14	A	G	0.294	1.107	0.0617	0.582	1.21232e-45
17	17:44270985_A_G	BC041653	A	G	0.2318	-0.327	0.01766	0.5984	1.39788e-45
5	5:96352068_T_C	ERAP2	T	C	0.4957	-1.162	0.06485	0.5814	1.41865e-45
10	10:81709809_T_C	SFTPD	T	C	0.2554	0.6127	0.03423	0.5811	1.56974e-45
6	6:32613618_A_T	HLA-DRB1	A	T	0.2318	2.149	0.1203	0.5802	1.96286e-45
17	17:16244142_A_C	CENPV	A	C	0.4721	0.3845	0.02152	0.5802	1.98707e-45
21	21:38437763_G_C	PIGP	G	C	0.3841	0.4947	0.02772	0.5797	2.26606e-45
12	12:10104289_T_C	CLEC12A	T	C	0.2403	0.7545	0.04102	0.5963	2.39489e-45
6	6:32600003_T_C	HLA-DRB5	T	C	0.2167	3.374	0.19	0.5772	4.56755e-45
7	7:76199833_C_T	POMZP3	C	T	0.3498	0.717	0.04039	0.577	4.8207e-45
7	7:76199833_C_T	ZP3	C	T	0.3498	0.717	0.04039	0.577	4.8207e-45
10	10:81746391_G_A	SFTPD	G	A	0.3476	0.5482	0.0309	0.5767	5.16762e-45
20	20:37041518_G_A	SNHG17	G	A	0.2039	0.456	0.02358	0.6202	5.80993e-45
13	13:77413473_T_C	KCTD12	T	C	0.06652	1.355	0.06788	0.6403	6.34715e-45
20	20:25241669_C_G	ABHD12	C	G	0.4635	0.3652	0.02062	0.5759	6.42388e-45
17	17:8094020_G_C	TMEM107	G	C	0.4506	0.4645	0.02623	0.5758	6.60569e-45
14	14:65378120_A_G	CHURC1	A	G	0.2682	0.8981	0.05072	0.5758	6.67978e-45
14	14:65353772_C_T	CHURC1	C	T	0.1245	1.225	0.06921	0.5755	7.16644e-45
5	5:64936236_T_A	SGTB	T	A	0.3648	0.2672	0.01511	0.5753	7.54322e-45
17	17:9814423_T_C	RCVRN	T	C	0.4313	0.4304	0.02435	0.575	8.3792e-45
6	6:32612460_A_G	HLA-DRB1	A	G	0.1953	2.37	0.1343	0.5741	1.04399e-44
17	17:260909_C_G	C17orf97	C	G	0.3648	0.5263	0.02983	0.5741	1.05178e-44
17	17:43659975_C_T	BC041653	C	T	0.2318	-0.3333	0.01827	0.5912	1.19864e-44
11	11:44087989_T_G	ACCS	T	G	0.1288	0.5727	0.03256	0.5725	1.6219e-44
6	6:42562996_T_C	PRPH2	T	C	0.2725	0.2271	0.01263	0.5854	1.65262e-44
6	6:31385526_G_A	MICA	G	A	0.4807	-0.4612	0.02581	0.5824	1.74642e-44
8	8:109489510_A_C	AS:GRCh38	A	C	0.2532	-0.376	0.02138	0.5746	2.20462e-44
7	7:128688456_T_C	IRF5	T	C	0.3906	0.6561	0.0374	0.5713	2.26014e-44
12	12:9855958_T_G	CLECL1	T	G	0.4979	-0.5615	0.03201	0.5712	2.34708e-44
6	6:42935998_G_A	PEX6	G	A	0.4871	-0.3117	0.01763	0.5762	2.5125e-44
9	9:77707300_T_A	NMRK1	T	A	0.47	-0.2692	0.01537	0.5705	2.81528e-44
7	7:73241386_C_T	METTL27	C	T	0.3755	0.407	0.02326	0.57	3.16855e-44
6	6:29921034_C_T	HLA-A	C	T	0.382	0.2926	0.01673	0.5697	3.45961e-44
22	22:24292264_C_T	GSTT2	C	T	0.3391	0.5954	0.03405	0.5696	3.55392e-44
22	22:24292264_C_T	GSTT2B	C	T	0.3391	0.5954	0.03405	0.5696	3.55392e-44
6	6:32607660_G_A	HLA-DRB1	G	A	0.2682	2.028	0.116	0.5694	3.81275e-44
9	9:123507855_T_C	PSMD5-AS1	T	C	0.309	0.7934	0.04541	0.5693	3.85699e-44
2	2:201754063_C_T	PPIL3	C	T	0.2189	-0.3975	0.0153	0.7515	3.96793e-44
17	17:3509158_C_G	SHPK	C	G	0.2489	0.2914	0.01621	0.5841	4.03366e-44
17	17:44360941_C_T	BC041653	C	T	0.2361	-0.3315	0.01837	0.5862	4.10605e-44
6	6:32435338_T_C	HLA-DRB1	T	C	0.3433	1.917	0.1097	0.5691	4.11396e-44
1	1:151903634_G_A	THEM4	G	A	0.3176	-0.2498	0.01431	0.569	4.19272e-44
12	12:15081898_A_G	ERP27	A	G	0.4056	-0.305	0.01747	0.569	4.20224e-44
7	7:99895309_G_C	STAG3L5P-PVRIG2P-PILRB	G	C	0.1824	0.4124	0.02143	0.6179	4.35783e-44
4	4:17701297_A_G	FAM184B	A	G	0.3884	0.3164	0.01813	0.5689	4.36505e-44
4	4:142129255_T_C	RNF150	T	C	0.2575	-0.4746	0.02645	0.5834	4.52724e-44
19	19:9377716_A_G	ZNF266	A	G	0.3326	-0.263	0.01507	0.5686	4.72846e-44
12	12:56983425_C_T	RBMS2	C	T	0.2983	0.248	0.01419	0.5703	5.18174e-44
16	16:2713729_A_G	BC036664	A	G	0.1502	0.311	0.01785	0.569	5.40839e-44
16	16:2713729_A_G	AJ785968	A	G	0.1502	0.311	0.01785	0.569	5.40839e-44
3	3:170586861_G_A	RPL22L1	G	A	0.221	0.3014	0.01681	0.5828	5.57295e-44
2	2:61388390_C_T	C2orf74	C	T	0.4742	0.4047	0.02324	0.5677	5.93521e-44
17	17:1801263_C_T	RPA1	C	T	0.2361	-0.3685	0.02002	0.5968	6.23994e-44
3	3:40310693_T_C	RPL14	T	C	0.3112	1.101	0.06328	0.5674	6.5038e-44
20	20:25455611_T_G	NANP	T	G	0.3433	-0.3317	0.01907	0.567	7.13923e-44
14	14:24898693_C_T	CBLN3	C	T	0.2597	-0.4006	0.02087	0.6177	8.42798e-44
2	2:87260648_T_C	RGPD1	T	C	0.3433	0.3969	0.02287	0.5661	9.20776e-44
2	2:87260648_T_C	PLGLB1	T	C	0.3433	0.3969	0.02287	0.5661	9.20776e-44
22	22:24250355_T_C	DDTL	T	C	0.3755	0.2416	0.01394	0.5655	1.06446e-43
1	1:37939094_T_C	LINC01137	T	C	0.3691	-0.2982	0.01721	0.5652	1.17057e-43
6	6:32607659_T_C	HLA-DRB1	T	C	0.176	2.52	0.1457	0.5644	1.43012e-43
6	6:3003970_G_A	NQO2	G	A	0.3133	-0.4127	0.02386	0.5642	1.51922e-43
17	17:43836953_C_A	MAPK8IP1P2	C	A	0.2318	0.7827	0.04527	0.5641	1.56426e-43
11	11:118883491_A_C	CCDC84	A	C	0.2253	0.2745	0.01588	0.564	1.57701e-43
11	11:68610810_C_G	MRPL21	C	G	0.3348	-0.2369	0.01367	0.5662	1.60942e-43
14	14:39617103_C_T	TRAPPC6B	C	T	0.2854	-0.375	0.02118	0.5769	1.63703e-43
21	21:40588241_G_A	BRWD1	G	A	0.3648	0.3422	0.01981	0.5636	1.76592e-43
1	1:65931394_C_G	LEPROT	C	G	0.4442	-0.3995	0.02292	0.5702	1.79846e-43
8	8:145615776_A_G	CPSF1	A	G	0.397	-0.2294	0.01329	0.5633	1.91201e-43
17	17:48241732_C_T	SGCA	C	T	0.3755	0.5864	0.0335	0.5723	1.93116e-43
17	17:44368630_T_C	LINC02210	T	C	0.1996	0.5935	0.03439	0.5632	1.98138e-43
6	6:42902508_C_T	PEX6	C	T	0.5	0.3147	0.0181	0.5678	2.23491e-43
2	2:128063846_T_C	MAP3K2	T	C	0.2682	-0.3538	0.01852	0.6165	2.23521e-43
20	20:37070737_T_C	SNHG17	T	C	0.1502	0.479	0.02633	0.5911	2.62879e-43
12	12:10155412_T_C	CLEC12A	T	C	0.2275	0.7527	0.04364	0.565	2.97431e-43
5	5:431538_A_G	PP7080	A	G	0.1717	0.3461	0.02012	0.5616	2.97756e-43
17	17:15928584_T_G	ZSWIM7	T	G	0.4335	-0.496	0.02887	0.5609	3.64075e-43
17	17:76833916_T_C	AB040886	T	C	0.4378	-0.4329	0.02522	0.5604	4.09234e-43
17	17:76833916_T_C	AK022913	T	C	0.4378	-0.4329	0.02522	0.5604	4.09234e-43
7	7:33046558_A_G	NT5C3A	A	G	0.1974	0.3763	0.021	0.5826	4.21146e-43
9	9:77684690_A_C	NMRK1	A	C	0.4227	0.2722	0.01587	0.5603	4.30725e-43
1	1:113076756_C_T	ST7L	C	T	0.4506	0.2183	0.01273	0.56	4.57064e-43
18	18:5213619_T_C	LINC00667	T	C	0.1352	0.6683	0.03829	0.5709	4.72261e-43
4	4:40094058_G_T	N4BP2	G	T	0.3519	-0.3414	0.01923	0.5793	4.92621e-43
20	20:25373788_A_C	ABHD12	A	C	0.4828	-0.3688	0.02153	0.5595	5.23361e-43
10	10:105120649_A_G	USMG5	A	G	0.2425	1.094	0.06391	0.5594	5.37441e-43
10	10:105120649_A_G	MIR1307	A	G	0.2425	1.094	0.06391	0.5594	5.37441e-43
2	2:228126494_C_T	MFF	C	T	0.3391	1.15	0.06725	0.5587	6.4892e-43
22	22:24334948_C_A	GSTT2B	C	A	0.3948	0.5738	0.03356	0.5586	6.67013e-43
22	22:24334948_C_A	GSTT2	C	A	0.3948	0.5738	0.03356	0.5586	6.67013e-43
6	6:26360597_G_A	BTN3A2	G	A	0.2833	-0.481	0.02623	0.596	6.84239e-43
11	11:17291272_A_C	PIK3C2A	A	C	0.3326	-0.4743	0.02596	0.5941	7.11082e-43
12	12:113418850_G_C	OAS1	G	C	0.3391	-0.5994	0.035	0.5605	7.62228e-43
5	5:74011816_G_T	NSA2	G	T	0.1567	0.3349	0.01862	0.5845	8.56321e-43
7	7:33118076_A_G	NT5C3A	A	G	0.2554	0.3367	0.01916	0.573	8.90199e-43
6	6:32610461_A_G	HLA-DRB5	A	G	0.1953	3.531	0.2075	0.5561	1.28709e-42
7	7:100098295_T_C	PILRB	T	C	0.1824	0.4216	0.02355	0.5821	1.28764e-42
2	2:46989869_G_T	SOCS5	G	T	0.4142	-0.2466	0.01434	0.5626	1.42022e-42
17	17:16234260_A_G	ZSWIM7	A	G	0.485	-0.4726	0.0278	0.5557	1.42942e-42
9	9:34151463_C_T	NUDT2	C	T	0.3691	-0.3406	0.02004	0.5556	1.44264e-42
15	15:98518457_C_T	ARRDC4	C	T	0.4871	-0.5233	0.03063	0.5593	1.9865e-42
17	17:43836953_C_A	BC041653	C	A	0.2318	-0.332	0.01895	0.5717	2.02587e-42
5	5:157189618_G_A	THG1L	G	A	0.2854	-0.2344	0.01352	0.5677	2.17605e-42
7	7:56163770_C_T	CHCHD2	C	T	0.2468	0.1954	0.01154	0.5537	2.37217e-42
12	12:54575800_A_C	LINC02381	A	C	0.4742	0.313	0.01838	0.5577	2.44602e-42
12	12:56443342_T_C	RPS26	T	C	0.4335	-0.7036	0.04157	0.5536	2.46085e-42
1	1:52818188_G_A	CC2D1B	A	G	0.4764	-0.2147	0.0127	0.5532	2.7215e-42
6	6:32553849_C_T	HLA-DRB1	C	T	0.191	2.084	0.1233	0.5529	2.96866e-42
2	2:61450454_A_G	C2orf74	A	G	0.4764	0.4038	0.02394	0.5519	3.78559e-42
1	1:230891248_T_C	CAPN9	T	C	0.3777	0.2951	0.0175	0.5516	4.11711e-42
17	17:8073097_G_A	TMEM107	G	A	0.4828	0.4608	0.02735	0.5513	4.47539e-42
8	8:103830395_G_A	AZIN1	G	A	0.4356	-0.7091	0.04211	0.5511	4.73594e-42
3	3:121460412_C_T	GOLGB1	C	T	0.1352	-0.7739	0.03199	0.7214	4.9116e-42
3	3:40461972_C_T	RPL14	C	T	0.3305	1.088	0.06467	0.5507	5.2579e-42
17	17:66675_G_A	RPH3AL	G	A	0.3476	0.2434	0.01448	0.5503	5.81813e-42
8	8:109364919_A_G	AS:GRCh38	A	G	0.3455	-0.35	0.02013	0.569	6.13792e-42
6	6:29735104_G_A	AF036977	G	A	0.2961	-0.4668	0.02778	0.55	6.14954e-42
6	6:29735104_G_A	BC011879	G	A	0.2961	-0.4668	0.02778	0.55	6.14954e-42
6	6:29735104_G_A	BC021249	G	A	0.2961	-0.4668	0.02778	0.55	6.14954e-42
5	5:7927793_C_T	MTRR	C	T	0.2167	0.4465	0.02659	0.5497	6.74071e-42
3	3:40334621_C_T	RPL14	C	T	0.3262	1.053	0.06277	0.5492	7.69403e-42
5	5:177322056_C_A	LOC728554	C	A	0.4206	0.3295	0.01965	0.549	8.13286e-42
21	21:38444995_A_G	PIGP	A	G	0.3305	0.4931	0.02943	0.5487	8.74747e-42
15	15:67493586_C_G	AAGAB	C	G	0.221	-0.2995	0.01726	0.5668	1.03348e-41
18	18:74723459_T_C	MBP	T	C	0.4185	-0.3072	0.01829	0.5508	1.14742e-41
22	22:24334948_C_A	DDTL	C	A	0.3948	0.2387	0.01428	0.5476	1.14883e-41
6	6:32571897_G_A	HLA-DRB1	G	A	0.2725	1.944	0.1165	0.5466	1.50434e-41
7	7:120901695_A_G	CPED1	A	G	0.3605	-0.1949	0.01164	0.5494	1.51165e-41
11	11:57283988_C_T	TIMM10	C	T	0.2167	-0.6056	0.02144	0.7832	1.68076e-41
22	22:24250355_T_C	GSTT2B	T	C	0.3755	0.5484	0.03291	0.5459	1.76782e-41
22	22:24250355_T_C	GSTT2	T	C	0.3755	0.5484	0.03291	0.5459	1.76782e-41
4	4:178360550_T_C	AGA	T	C	0.324	-0.2586	0.0152	0.5571	1.77291e-41
19	19:18501986_T_G	LRRC25	T	G	0.3326	0.4679	0.02769	0.5549	1.77696e-41
17	17:5296059_T_C	RABEP1	T	C	0.4056	0.2572	0.01537	0.5491	1.86141e-41
17	17:5296059_T_C	NUP88	T	C	0.4056	0.2572	0.01537	0.5491	1.86141e-41
10	10:134037106_A_G	DPYSL4	A	G	0.4893	-0.6411	0.03852	0.5452	2.12593e-41
6	6:32561895_C_A	HLA-DRB1	C	A	0.1996	2.2	0.1323	0.5449	2.30946e-41
13	13:52628652_A_G	ALG11	A	G	0.3133	0.4558	0.02581	0.5778	2.35517e-41
10	10:123707383_A_G	ATE1-AS1	A	G	0.2682	-0.4104	0.0247	0.5445	2.52251e-41
4	4:5017508_G_T	CYTL1	G	T	0.176	1.049	0.06047	0.5666	3.18511e-41
21	21:40687211_A_T	BRWD1	A	T	0.4657	-0.3294	0.01986	0.5435	3.27899e-41
8	8:600729_A_G	ERICH1	A	G	0.2017	-0.4135	0.02229	0.6015	3.4233e-41
2	2:98024837_A_G	ANKRD36B	A	G	0.3627	-0.7553	0.04494	0.5512	3.56773e-41
12	12:56368078_A_G	RPS26	A	G	0.4742	-0.6653	0.04017	0.5429	3.85561e-41
9	9:139567762_G_C	AGPAT2	G	C	0.1803	0.4112	0.02484	0.5427	4.03819e-41
17	17:8129538_C_G	TMEM107	C	G	0.3197	0.4613	0.02789	0.5421	4.64262e-41
3	3:100516319_G_A	TFG	G	A	0.3755	-0.6075	0.03388	0.5872	4.80283e-41
20	20:25400487_A_G	ABHD12	A	G	0.3219	0.3821	0.0232	0.5399	8.07236e-41
18	18:12974737_C_A	CEP192	C	A	0.4506	0.1963	0.01186	0.5434	8.33378e-41
17	17:7215536_T_C	EIF5A	T	C	0.4871	0.2493	0.01504	0.5441	8.36901e-41
19	19:19786099_G_A	ATP13A1	G	A	0.08369	0.6737	0.03382	0.636	8.41392e-41
13	13:33205659_T_C	N4BP2L2	T	C	0.4313	0.3226	0.01961	0.5394	9.17083e-41
5	5:96212781_T_C	ERAP2	T	C	0.4979	-1.144	0.06955	0.5393	9.43943e-41
2	2:113401717_G_A	FLJ42351	G	A	0.221	0.3018	0.01731	0.5705	9.60638e-41
17	17:43915497_T_C	MAPK8IP1P2	T	C	0.3455	0.6631	0.04035	0.539	1.01971e-40
10	10:81688070_C_G	SFTPD	G	C	0.4785	0.4906	0.02987	0.5387	1.10492e-40
3	3:72447890_C_G	RYBP	C	G	0.4721	0.4586	0.02792	0.5387	1.10967e-40
7	7:64974704_G_A	ERV3-1	G	A	0.309	0.3043	0.01853	0.5386	1.13681e-40
3	3:48935583_G_A	WDR6	G	A	0.3755	0.2204	0.01344	0.5379	1.34046e-40
6	6:3049982_A_G	AK128391	A	G	0.427	-0.6404	0.03912	0.537	1.67651e-40
19	19:57007648_A_C	ZNF667-AS1	A	C	0.427	0.5283	0.03213	0.5403	1.71508e-40
10	10:81761401_T_G	SFTPD	T	G	0.3498	0.5251	0.03209	0.5369	1.73584e-40
16	16:12655437_T_G	SNX29	T	G	0.1888	0.3894	0.02381	0.5365	1.8919e-40
11	11:74194803_G_T	LOC100287896	G	T	0.1867	0.4195	0.02458	0.5589	1.90031e-40
15	15:98536642_G_A	ARRDC4	G	A	0.4635	-0.5145	0.03127	0.5406	1.99483e-40
22	22:25845855_G_C	CRYBB2	G	C	0.06223	1.149	0.03777	0.8059	2.1093e-40
22	22:25845855_G_C	CRYBB2P1	G	C	0.06223	1.149	0.03777	0.8059	2.1093e-40
6	6:86175574_G_A	SNHG5	G	A	0.4742	-0.5356	0.03281	0.5357	2.32688e-40
6	6:42955749_C_T	PEX6	C	T	0.4571	0.3117	0.019	0.5393	2.73015e-40
18	18:12999964_A_G	CEP192	A	G	0.485	0.1956	0.01192	0.539	2.85608e-40
1	1:205245268_A_G	DSTYK	A	G	0.4249	-0.8687	0.05331	0.5347	2.98067e-40
4	4:103204734_T_C	SLC39A8	T	C	0.2575	0.8138	0.05	0.5342	3.43898e-40
17	17:43744203_T_C	MAPK8IP1P2	T	C	0.1631	0.8325	0.05118	0.5339	3.68397e-40
1	1:205114873_G_C	DSTYK	G	C	0.4614	0.842	0.05182	0.5333	4.22635e-40
11	11:44089352_A_G	ACCS	A	G	0.1588	0.4848	0.02985	0.5331	4.45209e-40
10	10:28835463_G_A	AF208858	G	A	0.2189	-0.4519	0.02505	0.588	4.53658e-40
10	10:28835463_G_A	AK223600	G	A	0.2189	-0.4519	0.02505	0.588	4.53658e-40
10	10:28835463_G_A	BC004258	G	A	0.2189	-0.4519	0.02505	0.588	4.53658e-40
10	10:28835463_G_A	BC010356	G	A	0.2189	-0.4519	0.02505	0.588	4.53658e-40
13	13:33294182_C_G	N4BP2L2	C	G	0.4485	0.3149	0.01939	0.533	4.58288e-40
19	19:35660450_C_T	FXYD5	C	T	0.4442	-0.2726	0.01682	0.5321	5.65756e-40
20	20:44351421_A_C	WFDC3	A	C	0.4034	-0.3306	0.02031	0.5352	5.97563e-40
3	3:39175576_G_T	WDR48	G	T	0.2275	0.3393	0.0209	0.534	6.01305e-40
17	17:76769434_A_G	AB040886	A	G	0.3863	-0.4225	0.02608	0.5319	6.08888e-40
17	17:76769434_A_G	AK022913	A	G	0.3863	-0.4225	0.02608	0.5319	6.08888e-40
1	1:22353986_C_G	LINC00339	C	G	0.3069	0.4049	0.02499	0.5318	6.09705e-40
10	10:102646342_T_G	SEMA4G	T	G	0.1974	0.3622	0.02063	0.5738	7.46581e-40
10	10:102646342_T_G	MRPL43	T	G	0.1974	0.3622	0.02063	0.5738	7.46581e-40
22	22:24296894_A_G	GSTT2B	A	G	0.4678	0.5445	0.03368	0.5309	7.73212e-40
22	22:24296894_A_G	GSTT2	A	G	0.4678	0.5445	0.03368	0.5309	7.73212e-40
10	10:81739145_G_A	SFTPD	G	A	0.4721	-0.51	0.03156	0.5306	8.31043e-40
1	1:108106805_A_C	VAV3	A	C	0.4979	-1.086	0.06719	0.5305	8.45779e-40
11	11:17089998_A_C	PIK3C2A	A	C	0.2811	-0.488	0.02786	0.5736	8.83189e-40
12	12:56443342_T_C	BC105276	T	C	0.4335	-0.6941	0.04307	0.5292	1.15936e-39
16	16:12673394_G_T	SNX29	G	T	0.2361	0.3576	0.0222	0.529	1.23209e-39
1	1:156502991_G_A	GPATCH4	G	A	0.3498	0.4938	0.03069	0.5283	1.44889e-39
4	4:40136500_T_C	N4BP2	T	C	0.2339	-0.3716	0.02178	0.5598	1.47007e-39
6	6:30810084_G_A	VARS2	G	A	0.3884	0.2244	0.01391	0.5307	1.66919e-39
20	20:25231858_G_A	ABHD12	G	A	0.4828	-0.3442	0.02143	0.5276	1.74185e-39
12	12:56368078_A_G	BC105276	A	G	0.4742	-0.6616	0.04119	0.5276	1.74978e-39
22	22:24292264_C_T	DDTL	C	T	0.3391	0.2407	0.01499	0.5272	1.9177e-39
12	12:54055801_C_T	ATP5G2	C	T	0.294	0.2763	0.01646	0.5516	1.98201e-39
5	5:81571846_G_A	RPS23	G	A	0.4034	-0.6389	0.03731	0.5647	2.10482e-39
19	19:19405480_A_G	MAU2	A	G	0.1524	-0.2571	0.0149	0.5665	2.13171e-39
12	12:57492996_G_A	STAT6	G	A	0.4185	0.2965	0.01841	0.53	2.23564e-39
7	7:97849648_C_T	TECPR1	C	T	0.4034	0.2528	0.01577	0.5265	2.26069e-39
7	7:64550549_G_T	ERV3-1	G	T	0.4034	0.2767	0.01727	0.5265	2.26998e-39
7	7:6079951_T_C	EIF2AK1	T	C	0.4335	0.1958	0.01222	0.5264	2.35082e-39
1	1:171667160_A_G	VAMP4	A	G	0.1845	0.3143	0.01885	0.5473	2.66389e-39
2	2:70063563_C_G	AK125871	C	G	0.4399	0.2899	0.01815	0.525	3.26891e-39
6	6:42940235_A_G	PEX6	A	G	0.4378	0.3014	0.01877	0.5285	3.34742e-39
1	1:86809063_T_A	ODF2L	T	A	0.4034	0.3319	0.02078	0.5248	3.45428e-39
12	12:121684286_T_C	CAMKK2	C	T	0.47	0.5383	0.0337	0.5248	3.46004e-39
5	5:140108670_T_G	VTRNA1-2	T	G	0.176	0.392	0.02112	0.6039	3.58225e-39
14	14:23304094_A_G	MRPL52	A	G	0.2511	-0.303	0.01847	0.539	3.59742e-39
5	5:7922068_A_T	MTRR	A	T	0.2661	0.4225	0.02651	0.5236	4.57657e-39
11	11:64527080_C_T	D26121	C	T	0.1202	0.5656	0.02792	0.6449	4.71984e-39
11	11:64527080_C_T	LF385274	C	T	0.1202	0.5656	0.02792	0.6449	4.71984e-39
11	11:64527080_C_T	LF211197	C	T	0.1202	0.5656	0.02792	0.6449	4.71984e-39
15	15:40703114_G_A	KNSTRN	G	A	0.1266	0.3329	0.0209	0.5234	4.80833e-39
9	9:37586569_T_C	TOMM5	T	C	0.1674	0.3178	0.01987	0.5267	4.92961e-39
17	17:38163650_T_C	GSDMA	T	C	0.4421	0.405	0.02543	0.5233	4.93543e-39
6	6:29922754_T_C	HLA-H	T	C	0.4635	0.6703	0.0421	0.5233	4.96065e-39
7	7:73258638_G_C	METTL27	G	C	0.1867	0.4878	0.03065	0.5229	5.40841e-39
20	20:25532405_T_C	NANP	T	C	0.4635	0.2888	0.01817	0.5224	6.24678e-39
6	6:32593356_C_T	HLA-DRB1	C	T	0.4099	1.668	0.105	0.522	6.78852e-39
6	6:32376176_T_C	HLA-DRB1	T	C	0.2618	1.917	0.1207	0.522	6.81892e-39
12	12:31266287_A_C	DDX11	A	C	0.3562	-0.3423	0.02156	0.5217	7.37247e-39
7	7:72188483_A_G	TYW1B	A	G	0.1824	0.2732	0.01722	0.5214	7.89625e-39
16	16:22345191_G_A	POLR3E	G	A	0.2833	0.2156	0.01359	0.5212	8.18905e-39
3	3:170628770_C_T	RPL22L1	C	T	0.2897	0.2766	0.01712	0.5317	8.21414e-39
17	17:43915497_T_C	BC041653	T	C	0.3455	-0.2751	0.01709	0.5298	8.56948e-39
6	6:29784514_C_T	BC021249	C	T	0.4914	-0.4138	0.02613	0.5204	9.9299e-39
6	6:29784514_C_T	AF036977	C	T	0.4914	-0.4138	0.02613	0.5204	9.9299e-39
6	6:29784514_C_T	BC011879	C	T	0.4914	-0.4138	0.02613	0.5204	9.9299e-39
10	10:133960517_G_A	DPYSL4	G	A	0.427	0.6206	0.03921	0.5202	1.05133e-38
12	12:57486647_A_G	STAT6	A	G	0.3906	0.2999	0.01888	0.5232	1.05441e-38
6	6:31488256_A_C	ATP6V1G2	A	C	0.1717	0.2491	0.01574	0.5202	1.05805e-38
6	6:133050805_A_T	VNN2	A	T	0.4742	0.6762	0.04284	0.52	1.11054e-38
6	6:29907740_G_A	HLA-H	G	A	0.4442	0.6942	0.04389	0.5199	1.12506e-38
1	1:86769920_T_C	ODF2L	T	C	0.3777	0.3413	0.02158	0.5198	1.1477e-38
16	16:55604453_A_G	LPCAT2	A	G	0.4742	0.3025	0.01913	0.5198	1.15434e-38
4	4:79525716_C_T	LINC01094	C	T	0.3455	-0.6762	0.04276	0.5198	1.1578e-38
2	2:46852033_G_A	CRIPT	G	A	0.4721	0.2157	0.01365	0.5195	1.23344e-38
6	6:32586732_G_C	HLA-DRB5	G	C	0.1416	3.878	0.2455	0.5193	1.30252e-38
8	8:23309475_A_G	ENTPD4	A	G	0.4313	-0.2921	0.01851	0.5189	1.44816e-38
12	12:6604076_A_G	TAPBPL	A	G	0.2747	0.2741	0.0174	0.518	1.7728e-38
6	6:26577186_G_A	ZNF322	G	A	0.4163	0.2983	0.01895	0.5176	1.9848e-38
13	13:33011824_C_A	N4BP2L2	C	A	0.3927	0.3256	0.02072	0.5167	2.41951e-38
7	7:99474427_A_G	TRIM4	A	G	0.4764	-0.2606	0.01659	0.5164	2.62461e-38
8	8:6731751_C_A	DEFB1	C	A	0.1953	0.9818	0.06255	0.5161	2.81855e-38
6	6:110797214_C_G	SLC22A16	C	G	0.1116	0.5402	0.0304	0.5838	2.86309e-38
17	17:79619188_T_C	TSPAN10	T	C	0.3305	0.3002	0.01888	0.5259	3.17056e-38
1	1:205037676_G_T	DSTYK	G	T	0.485	-0.8343	0.05321	0.5155	3.26429e-38
20	20:34228349_A_T	CPNE1	A	T	0.1073	-0.3992	0.01948	0.6482	3.35631e-38
6	6:29832966_G_A	HLA-H	G	A	0.4056	-0.6956	0.04439	0.5153	3.44365e-38
18	18:33840801_C_T	MOCOS	C	T	0.1395	-0.5233	0.03342	0.5159	3.47247e-38
12	12:121637133_T_C	CAMKK2	T	C	0.3004	0.5501	0.03511	0.5152	3.5106e-38
20	20:25858431_G_C	ABHD12	G	C	0.47	-0.3462	0.0221	0.5152	3.5291e-38
19	19:56976510_T_C	ZNF667-AS1	T	C	0.294	0.5309	0.03387	0.5164	3.88649e-38
6	6:32576764_T_G	HLA-DRB5	T	G	0.2318	3.134	0.2003	0.5146	4.06986e-38
16	16:29104927_A_C	RRN3P2	A	C	0.3004	0.1819	0.01163	0.5142	4.44985e-38
5	5:96242857_C_T	ERAP2	C	T	0.3841	-1.059	0.06772	0.514	4.64313e-38
1	1:224314776_A_C	FBXO28	A	C	0.3948	0.1461	0.009353	0.5137	4.95325e-38
7	7:73205363_C_T	METTL27	C	T	0.1974	0.4863	0.03113	0.5136	5.13562e-38
22	22:24314006_G_T	DDTL	G	T	0.3433	0.236	0.01512	0.5132	5.59284e-38
9	9:139272502_C_T	INPP5E	C	T	0.3605	-0.4216	0.02703	0.513	5.96966e-38
3	3:134335993_C_T	ANAPC13	C	T	0.3841	-0.2004	0.01288	0.5128	6.54955e-38
6	6:10762774_C_T	MAK	C	T	0.1931	0.2003	0.01285	0.5125	6.65668e-38
20	20:30721712_C_T	RP5-836N17.4	C	T	0.3841	0.2023	0.01299	0.5123	7.03215e-38
12	12:50489270_T_C	CERS5	T	C	0.4464	0.2344	0.01505	0.5123	7.0718e-38
6	6:26463321_C_A	ZNF322	C	A	0.4335	0.2933	0.01884	0.5122	7.22705e-38
6	6:86438764_T_A	SNHG5	T	A	0.3155	-0.541	0.03478	0.5116	8.23467e-38
5	5:56242774_C_T	SETD9	C	T	0.2532	-0.3073	0.01763	0.5736	8.72689e-38
17	17:30653063_T_C	C17orf75	T	C	0.3541	0.2254	0.01428	0.52	8.85553e-38
2	2:208440724_T_A	METTL21A	T	A	0.1717	-0.3149	0.0174	0.5896	9.63579e-38
7	7:1214222_A_G	ZFAND2A	A	G	0.4764	0.1966	0.01266	0.5108	9.99242e-38
6	6:32612111_A_G	HLA-DRB1	A	G	0.1738	2.361	0.1521	0.5107	1.01226e-37
10	10:120916539_T_C	SFXN4	T	C	0.4785	-0.1657	0.01067	0.5106	1.0352e-37
10	10:102764607_A_T	MRPL43	A	T	0.2597	0.3157	0.01929	0.539	1.03825e-37
10	10:102764607_A_T	SEMA4G	A	T	0.2597	0.3157	0.01929	0.539	1.03825e-37
5	5:98125530_G_T	RGMB	G	T	0.4657	-0.3126	0.02015	0.5101	1.18241e-37
8	8:145575487_T_C	CPSF1	T	C	0.4421	-0.2184	0.01409	0.5098	1.25271e-37
12	12:30796191_A_G	IPO8	A	G	0.3391	0.5283	0.0341	0.5096	1.32322e-37
3	3:138170116_G_A	FAIM	G	A	0.4292	0.2408	0.01555	0.5095	1.36974e-37
18	18:72259637_G_T	LINC00909	G	T	0.2275	-0.2428	0.01518	0.5277	1.50063e-37
17	17:43992943_A_G	LINC02210	A	G	0.3798	0.4762	0.03077	0.5091	1.50808e-37
11	11:126069841_T_C	FOXRED1	T	C	0.2897	-0.1934	0.01178	0.543	1.55647e-37
6	6:32340236_A_G	HLA-DRB1	A	G	0.3262	1.769	0.1144	0.5086	1.67569e-37
11	11:64948277_C_A	AP003068.23	C	A	0.3047	-0.2353	0.01522	0.5086	1.69541e-37
11	11:68734946_A_C	MRPL21	A	C	0.2768	-0.2399	0.01551	0.5096	1.92001e-37
3	3:39040034_C_T	WDR48	C	T	0.324	0.3006	0.01912	0.518	1.9518e-37
6	6:32603825_T_C	HLA-DRB1	T	C	0.3755	1.744	0.113	0.5077	2.05398e-37
4	4:164449108_T_C	MARCH1	T	C	0.4142	-0.3408	0.02208	0.5077	2.08393e-37
12	12:109850788_G_A	KCTD10	G	A	0.324	0.4514	0.02925	0.5076	2.12049e-37
15	15:100334206_A_C	AK127420	A	C	0.1245	-0.4823	0.02883	0.5499	2.13522e-37
19	19:43979439_C_T	PHLDB3	C	T	0.2704	-0.2693	0.01745	0.5075	2.15579e-37
20	20:44336924_T_C	WFDC3	T	C	0.4185	-0.33	0.0213	0.5107	2.31899e-37
12	12:58318897_T_C	ATP23	T	C	0.3863	-0.2952	0.01889	0.5149	2.504e-37
2	2:228210900_G_C	MFF	G	C	0.2296	1.267	0.08223	0.5067	2.6354e-37
6	6:42133887_C_A	MRPS10	C	A	0.3391	-0.1894	0.01211	0.5154	2.65856e-37
7	7:65049348_C_A	ERV3-1	C	A	0.4335	0.2684	0.01743	0.5066	2.68752e-37
21	21:38500689_C_G	PIGP	C	G	0.3906	0.4459	0.02897	0.5063	2.90144e-37
19	19:53575021_C_G	AK024442	C	G	0.3841	-0.3394	0.02206	0.5061	3.02331e-37
19	19:53575021_C_G	CR749613	C	G	0.3841	-0.3394	0.02206	0.5061	3.02331e-37
19	19:53575021_C_G	AK024789	C	G	0.3841	-0.3394	0.02206	0.5061	3.02331e-37
10	10:16553718_T_G	PTER	T	G	0.4313	0.4338	0.0282	0.506	3.07395e-37
10	10:122610646_C_A	WDR11	C	A	0.3305	-0.5058	0.03289	0.5059	3.16014e-37
18	18:9959370_A_G	VAPA	A	G	0.4528	-0.3072	0.02	0.5052	3.69888e-37
6	6:31362930_T_C	MICA	T	C	0.3476	-0.4561	0.02892	0.5207	3.73561e-37
17	17:30659006_T_A	C17orf75	T	A	0.2167	0.2555	0.01616	0.5207	4.36904e-37
4	4:5889251_A_G	CRMP1	A	G	0.3176	0.4008	0.02614	0.5044	4.52043e-37
3	3:134162559_T_A	ANAPC13	T	A	0.4185	-0.1865	0.01206	0.5096	4.5207e-37
6	6:32611964_T_C	HLA-DRB1	T	C	0.1695	2.243	0.1463	0.5042	4.73774e-37
22	22:38879688_A_G	KDELR3	A	G	0.2811	0.4253	0.02723	0.5147	4.81062e-37
21	21:34828637_C_A	TMEM50B	C	A	0.397	-0.2469	0.01614	0.5035	5.62767e-37
1	1:36866443_T_G	OSCP1	T	G	0.1052	0.3975	0.02325	0.5618	6.86479e-37
1	1:151982020_A_G	THEM4	A	G	0.3305	-0.2387	0.01564	0.5023	7.39604e-37
19	19:990394_T_C	WDR18	T	C	0.4979	0.2593	0.01698	0.5022	7.53892e-37
1	1:156550772_G_A	GPATCH4	G	A	0.2468	0.5373	0.03521	0.502	7.87699e-37
1	1:9331629_G_T	H6PD	G	T	0.2146	-0.335	0.02196	0.5018	8.35826e-37
1	1:43280038_T_C	SVBP	T	C	0.2511	0.2493	0.01595	0.5151	9.30893e-37
19	19:48706528_C_T	CARD8	C	T	0.3433	-0.3496	0.02295	0.5012	9.52269e-37
3	3:138175363_C_G	FAIM	C	G	0.4936	0.2427	0.01593	0.5011	9.71268e-37
2	2:55442390_G_A	CLHC1	G	A	0.1867	0.4604	0.02556	0.5884	9.91914e-37
2	2:55423855_C_G	CLHC1	C	G	0.1116	0.5901	0.0301	0.6287	1.00714e-36
17	17:48624523_C_A	SPATA20	C	A	0.3798	-0.2615	0.01717	0.5009	1.0101e-36
13	13:43603093_A_G	DNAJC15	A	G	0.3541	-0.3406	0.02183	0.5152	1.04583e-36
10	10:105104425_T_G	USMG5	T	G	0.4785	0.9222	0.06062	0.5005	1.12913e-36
10	10:105104425_T_G	MIR1307	T	G	0.4785	0.9222	0.06062	0.5005	1.12913e-36
10	10:133967593_C_T	DPYSL4	C	T	0.3562	0.6014	0.0396	0.4996	1.37873e-36
17	17:21214253_A_G	MAP2K3	A	G	0.1974	0.3369	0.02139	0.5199	1.38888e-36
2	2:20144372_T_C	TTC32	T	C	0.08155	0.5562	0.03605	0.5087	1.51605e-36
17	17:43854655_C_G	BC041653	C	G	0.4249	-0.2535	0.01656	0.5047	1.61211e-36
6	6:160188891_T_C	TCP1	T	C	0.2296	0.2927	0.01873	0.515	1.64914e-36
18	18:5262294_G_C	LINC00667	G	C	0.191	0.5502	0.03399	0.5336	1.65245e-36
2	2:70023469_C_T	AK125871	C	T	0.3348	0.3106	0.02049	0.4987	1.69468e-36
1	1:213093388_G_C	FLVCR1-AS1	G	C	0.4914	-0.3452	0.02278	0.4984	1.80697e-36
4	4:17590671_G_A	FAM184B	G	A	0.427	0.3005	0.01983	0.4984	1.84022e-36
22	22:23661565_C_A	BCR	C	A	0.2446	0.2998	0.01981	0.4978	2.07679e-36
2	2:228136486_A_C	MFF	A	C	0.4034	1.07	0.07068	0.4978	2.08852e-36
12	12:7022085_A_T	SPSB2	A	T	0.2961	0.2778	0.018	0.5088	2.2142e-36
2	2:17845296_A_G	SMC6	A	G	0.1567	-0.5396	0.02797	0.6211	2.28767e-36
12	12:58301600_C_A	ATP23	C	A	0.3755	-0.2885	0.01883	0.5052	2.37274e-36
20	20:21414037_C_T	XRN2	C	T	0.2425	0.3685	0.02321	0.525	2.47349e-36
1	1:205253839_C_A	DSTYK	C	A	0.4034	-0.8353	0.05529	0.497	2.53351e-36
2	2:70528827_A_G	PCYOX1	A	G	0.3348	-0.2674	0.01746	0.5048	2.55566e-36
4	4:40066492_T_C	N4BP2	T	C	0.382	-0.3215	0.02072	0.5125	2.7087e-36
1	1:75210847_T_G	CRYZ	T	G	0.2876	0.3341	0.02212	0.498	2.84421e-36
1	1:150789961_T_A	ARNT	T	A	0.4313	0.2206	0.01463	0.4961	3.07207e-36
12	12:109888779_A_G	KCTD10	A	G	0.1738	0.6096	0.04048	0.4954	3.64852e-36
17	17:43809096_G_C	LINC02210	G	C	0.4227	0.4532	0.0301	0.4953	3.68971e-36
21	21:40715519_T_C	HMGN1	T	C	0.4292	0.2717	0.01805	0.4952	3.83256e-36
12	12:58358704_T_C	ATP23	T	C	0.3369	-0.2985	0.0195	0.5046	3.94167e-36
5	5:7898094_A_G	MTRR	A	G	0.3798	0.3594	0.02388	0.495	4.02411e-36
20	20:21345573_C_A	XRN2	C	A	0.206	0.4056	0.0252	0.5318	4.09609e-36
11	11:670493_A_T	TMEM80	A	T	0.4828	-0.2046	0.01353	0.4985	4.16289e-36
7	7:64953463_A_C	ERV3-1	A	C	0.4592	0.2693	0.01791	0.4947	4.26701e-36
20	20:44360467_T_C	WFDC3	T	C	0.3176	-0.3415	0.02268	0.4965	4.65071e-36
3	3:195479748_G_A	LINC00969	A	G	0.4785	0.4952	0.03296	0.4943	4.73474e-36
6	6:29782010_T_G	BC021249	T	G	0.412	-0.4142	0.02759	0.4939	5.11365e-36
6	6:29782010_T_G	AF036977	T	G	0.412	-0.4142	0.02759	0.4939	5.11365e-36
6	6:29782010_T_G	BC011879	T	G	0.412	-0.4142	0.02759	0.4939	5.11365e-36
17	17:8149787_C_T	TMEM107	C	T	0.4807	0.4227	0.02816	0.4937	5.32778e-36
16	16:55543073_C_G	LPCAT2	C	G	0.4657	-0.2926	0.01952	0.4931	6.13754e-36
20	20:21472792_C_A	XRN2	C	A	0.176	0.4103	0.02618	0.5186	6.17935e-36
13	13:33070506_A_G	N4BP2L2	A	G	0.4592	0.3116	0.02079	0.4931	6.21702e-36
4	4:1199518_T_C	UVSSA	T	C	0.04506	0.6898	0.03986	0.5678	6.27948e-36
6	6:32542133_C_T	HLA-DRB5	C	T	0.2682	2.81	0.1876	0.4925	7.06883e-36
6	6:32627958_T_C	HLA-DRB5	T	C	0.1159	3.992	0.2667	0.4923	7.39022e-36
17	17:44368630_T_C	BC041653	T	C	0.1996	-0.3181	0.0206	0.5092	8.08959e-36
7	7:141501943_G_C	TAS2R5	G	C	0.4936	0.1812	0.01212	0.4919	8.1717e-36
5	5:127846546_A_G	FBN2	A	G	0.07725	0.9535	0.06379	0.4916	8.60055e-36
6	6:30931245_T_C	VARS2	T	C	0.3841	0.2097	0.01399	0.4941	8.83414e-36
12	12:56987179_G_A	RBMS2	G	A	0.397	0.2127	0.01427	0.4914	9.4275e-36
22	22:45701732_C_T	FAM118A	C	T	0.1073	1.274	0.05676	0.6902	1.00085e-35
5	5:7917934_T_G	MTRR	T	G	0.1824	0.4505	0.03018	0.491	1.00154e-35
4	4:76446218_T_C	THAP6	T	C	0.4142	0.1617	0.01084	0.4907	1.0677e-35
2	2:3487038_C_T	AK094181	C	T	0.3283	-0.227	0.01519	0.4926	1.09684e-35
2	2:3487038_C_T	AL390132	C	T	0.3283	-0.227	0.01519	0.4926	1.09684e-35
2	2:3487038_C_T	BC035567	C	T	0.3283	-0.227	0.01519	0.4926	1.09684e-35
2	2:3492747_C_T	AL390132	C	T	0.4206	-0.2227	0.01488	0.4936	1.13196e-35
2	2:3492747_C_T	BC035567	C	T	0.4206	-0.2227	0.01488	0.4936	1.13196e-35
2	2:3492747_C_T	AK094181	C	T	0.4206	-0.2227	0.01488	0.4936	1.13196e-35
1	1:175129691_T_G	KIAA0040	T	G	0.3584	0.3197	0.02145	0.4902	1.18269e-35
14	14:23305649_C_T	MRPL52	C	T	0.4635	-0.2595	0.01729	0.4949	1.42484e-35
17	17:44337760_G_A	LINC02210	G	A	0.3155	0.4813	0.03235	0.4894	1.42518e-35
22	22:30679387_A_G	SF3A1	A	G	0.1438	0.2715	0.01728	0.5176	1.48033e-35
2	2:239017580_A_C	ESPNL	A	C	0.1781	0.606	0.04077	0.491	1.4903e-35
2	2:239033901_C_T	ESPNL	C	T	0.3863	0.4718	0.0317	0.4917	1.60949e-35
6	6:32659838_T_C	HLA-DRB5	T	C	0.1137	3.846	0.2587	0.4888	1.63541e-35
7	7:99477426_A_G	TRIM4	A	G	0.4807	0.2427	0.01634	0.4886	1.71239e-35
19	19:46980572_G_C	PNMA8A	G	C	0.2446	0.3836	0.02585	0.4881	1.9463e-35
10	10:64914372_C_G	NRBF2	G	C	0.4614	0.2351	0.01571	0.4933	2.0318e-35
2	2:113978650_T_C	PAX8-AS1	T	C	0.4034	-0.428	0.02888	0.4875	2.22899e-35
8	8:144983493_C_T	GRINA	C	T	0.4528	-0.335	0.02251	0.4906	2.34e-35
19	19:54943793_T_C	AC008746.12	T	C	0.2833	-0.2927	0.01977	0.4867	2.63065e-35
1	1:183477231_G_A	SMG7	G	A	0.4721	0.3627	0.02453	0.4862	2.98807e-35
5	5:108645445_T_A	PJA2	T	A	0.06009	-0.6972	0.03373	0.657	3.09293e-35
2	2:101843276_A_G	SNORD89	A	G	0.4227	-0.4985	0.03374	0.4859	3.19498e-35
15	15:90449523_T_C	ARPIN	T	C	0.2682	-0.208	0.01351	0.5087	3.24556e-35
3	3:134348796_A_G	ANAPC13	A	G	0.3197	-0.2066	0.01396	0.4876	3.32473e-35
17	17:16236388_C_A	CENPV	C	A	0.4828	0.3377	0.02286	0.4857	3.33285e-35
12	12:56984606_C_T	RBMS2	C	T	0.2747	0.2372	0.01604	0.4872	3.42425e-35
6	6:32612397_G_A	HLA-DRB1	G	A	0.3927	1.676	0.1135	0.4854	3.51892e-35
1	1:64075150_G_A	ITGB3BP	G	A	0.2833	0.3062	0.02074	0.4853	3.60547e-35
4	4:5878476_T_C	CRMP1	T	C	0.4785	-0.3675	0.0249	0.4852	3.69001e-35
6	6:31376928_C_T	MICA	C	T	0.4506	-0.4364	0.02911	0.4953	3.78568e-35
6	6:111342098_A_G	RPF2	A	G	0.191	-0.2612	0.01583	0.5442	3.95066e-35
14	14:23404102_C_T	HAUS4	C	T	0.3841	0.1973	0.01338	0.4847	4.10943e-35
7	7:73147068_A_G	METTL27	A	G	0.2339	0.4214	0.02861	0.4844	4.4512e-35
10	10:81633039_A_G	SFTPD	A	G	0.2897	0.5084	0.03452	0.4842	4.65264e-35
6	6:86440207_A_C	SNHG5	A	C	0.3283	-0.5359	0.0364	0.484	4.86946e-35
5	5:56265168_C_T	SETD9	C	T	0.2167	-0.3251	0.01924	0.5583	5.43161e-35
3	3:122131777_G_C	CCDC58	G	C	0.412	0.3426	0.0233	0.4835	5.46925e-35
11	11:94169708_T_C	MRE11	T	C	0.324	0.19	0.01292	0.4834	5.53332e-35
7	7:100098295_T_C	STAG3L5P-PVRIG2P-PILRB	T	C	0.1824	0.3777	0.02547	0.4898	5.82545e-35
6	6:32550203_G_T	HLA-DRB1	G	T	0.367	1.754	0.1193	0.4832	5.8368e-35
12	12:31197575_A_C	DDX11	A	C	0.4571	0.3137	0.02136	0.4828	6.34837e-35
18	18:33849868_G_T	MOCOS	G	T	0.2639	-0.3852	0.02622	0.4841	6.44689e-35
8	8:124435427_A_G	WDYHV1	A	G	0.3455	-0.2027	0.01381	0.4824	7.00307e-35
16	16:88931914_C_T	TRAPPC2L	C	T	0.3755	0.2753	0.01877	0.4823	7.17925e-35
6	6:32576145_A_C	HLA-DRB1	A	C	0.3004	1.824	0.1244	0.4819	7.83937e-35
2	2:215673440_T_C	BARD1	T	C	0.3283	-0.2259	0.01518	0.4916	7.85462e-35
11	11:118875727_G_A	CCDC84	G	A	0.2639	0.2439	0.01664	0.4818	7.96041e-35
1	1:119538433_C_A	WARS2	C	A	0.2747	0.7778	0.05309	0.4816	8.24495e-35
22	22:19783304_A_G	GNB1L	A	G	0.1052	0.2885	0.01972	0.4809	9.69762e-35
6	6:32444078_A_G	HLA-DRB6	A	G	0.397	-1.854	0.1267	0.4809	9.76298e-35
6	6:29922740_G_A	HLA-H	G	A	0.3991	0.6486	0.04436	0.4806	1.03759e-34
7	7:64516150_T_C	ERV3-1	T	C	0.4914	0.2775	0.01899	0.4804	1.09824e-34
1	1:212934372_C_T	FLVCR1-AS1	C	T	0.3433	-0.3449	0.02361	0.4802	1.13894e-34
6	6:133037861_G_T	VNN2	G	T	0.427	0.6215	0.04265	0.48	1.2161e-34
10	10:63422876_G_A	C10orf107	G	A	0.06438	0.7858	0.05252	0.4932	1.22858e-34
1	1:86883554_T_C	ODF2L	T	C	0.3004	0.3429	0.0235	0.4797	1.28548e-34
6	6:32610994_A_C	HLA-DRB1	A	C	0.2468	1.88	0.1288	0.4796	1.28731e-34
17	17:15868225_A_G	ZSWIM7	A	G	0.3948	-0.4547	0.03118	0.4794	1.35505e-34
17	17:7145981_C_T	ELP5	C	T	0.3262	0.2266	0.01528	0.4887	1.38176e-34
15	15:91502849_A_G	RCCD1	A	G	0.1652	0.2722	0.01859	0.4824	1.44101e-34
3	3:39157011_G_A	WDR48	G	A	0.2897	0.2997	0.02017	0.4898	1.52442e-34
2	2:47006210_T_A	SOCS5	T	A	0.3584	-0.2314	0.0157	0.4858	1.62038e-34
12	12:30908251_A_G	IPO8	A	G	0.3777	0.494	0.03393	0.4785	1.66249e-34
11	11:18400811_T_C	LDHC	T	C	0.1223	0.3172	0.02025	0.5173	1.66615e-34
6	6:29937833_T_C	HLA-H	T	C	0.382	-0.6513	0.04475	0.4783	1.72551e-34
12	12:89828731_C_T	POC1B-GALNT4	C	T	0.2468	-0.3592	0.02266	0.5253	1.73409e-34
12	12:89828731_C_T	GALNT4	C	T	0.2468	-0.3592	0.02266	0.5253	1.73409e-34
17	17:38779942_A_G	SMARCE1	A	G	0.4807	-0.1827	0.01255	0.4782	1.75989e-34
10	10:115488331_A_G	CASP7	A	G	0.2189	-0.3294	0.02203	0.493	1.8066e-34
6	6:86279737_T_C	SNHG5	T	C	0.4528	0.4917	0.0338	0.4781	1.82117e-34
1	1:230897273_A_T	CAPN9	A	T	0.3283	0.2693	0.01852	0.4779	1.90579e-34
17	17:43854655_C_G	LINC02210	C	G	0.4249	0.2749	0.01891	0.4778	1.93417e-34
4	4:5902274_A_G	CRMP1	A	G	0.3519	0.3889	0.02675	0.4777	1.97144e-34
6	6:43608386_T_C	MAD2L1BP	T	C	0.309	0.1787	0.01212	0.4859	2.01498e-34
13	13:94433190_A_C	GPC6	A	C	0.4506	-0.5259	0.0362	0.4775	2.0932e-34
4	4:119246541_A_T	SNHG8	A	T	0.4356	-0.8189	0.05438	0.4998	2.09482e-34
6	6:29910538_T_C	HLA-A	T	C	0.324	0.2818	0.01941	0.4771	2.24433e-34
11	11:68859683_A_G	TPCN2	A	G	0.3348	-0.2268	0.01559	0.4793	2.28396e-34
15	15:40333355_G_C	SRP14	G	C	0.2511	0.3364	0.02319	0.4768	2.40172e-34
7	7:55987570_T_A	CHCHD2	T	A	0.2618	0.1773	0.01222	0.4768	2.44454e-34
6	6:86195298_A_G	SNHG5	A	G	0.3348	-0.5291	0.03648	0.4766	2.53586e-34
18	18:55215573_C_A	FECH	C	A	0.1416	0.3125	0.02056	0.5023	2.55985e-34
17	17:44083948_C_T	LINC02210	C	T	0.4163	0.4524	0.03121	0.4763	2.68014e-34
7	7:99534080_A_G	TRIM4	A	G	0.4528	-0.2486	0.01716	0.4761	2.85899e-34
4	4:5914408_G_A	CRMP1	G	A	0.4163	0.3765	0.026	0.4758	3.02786e-34
3	3:10183002_C_G	CRELD1	C	G	0.2725	0.3341	0.02268	0.4854	3.23255e-34
6	6:42486084_A_G	PRPH2	A	G	0.3004	0.2005	0.01367	0.4844	3.44869e-34
1	1:213006597_G_A	FLVCR1-AS1	G	A	0.367	0.3172	0.02188	0.4776	3.54256e-34
5	5:7876611_G_A	MTRR	G	A	0.1867	0.4168	0.02885	0.4746	3.94915e-34
8	8:145043543_G_A	GRINA	G	A	0.412	-0.3482	0.02403	0.4773	4.22424e-34
4	4:5035587_G_A	CYTL1	G	A	0.1803	0.9306	0.06235	0.4921	4.47074e-34
5	5:9546098_G_A	SNHG18	G	A	0.1481	0.4304	0.02983	0.474	4.52177e-34
11	11:8725626_C_G	TRIM66	C	G	0.4142	0.1989	0.01374	0.4768	4.69501e-34
3	3:49388633_T_C	NICN1	T	C	0.2725	0.1797	0.01222	0.4845	4.7309e-34
6	6:163033350_G_A	PACRG	G	A	0.1373	0.3205	0.01829	0.5748	5.19498e-34
11	11:107978149_T_G	CUL5	T	G	0.04936	-0.6409	0.03945	0.5375	5.24102e-34
6	6:31150914_A_T	PSORS1C3	A	T	0.1652	0.4238	0.02516	0.5577	5.29375e-34
10	10:133960422_C_A	DPYSL4	C	A	0.3197	0.622	0.04321	0.4729	5.77564e-34
16	16:89605495_C_T	SPG7	T	C	0.4678	-0.1713	0.01184	0.4765	5.92855e-34
10	10:81659961_T_A	SFTPD	T	A	0.2854	0.5379	0.03739	0.4725	6.28521e-34
20	20:25583763_T_G	ABHD12	T	G	0.4249	-0.3282	0.02282	0.4724	6.40448e-34
2	2:128178259_G_C	MAP3K2	G	C	0.2554	-0.3296	0.02188	0.5	6.45721e-34
11	11:113236199_A_G	TTC12	A	G	0.4013	0.2508	0.01739	0.4749	6.92165e-34
7	7:72239874_T_C	TYW1B	T	C	0.1996	0.2563	0.01784	0.4718	7.28512e-34
8	8:172477_C_T	RPL23AP53	C	T	0.2296	0.3639	0.02536	0.4712	8.35704e-34
6	6:74226245_G_T	EEF1A1	G	T	0.3262	0.2388	0.01662	0.4729	8.77062e-34
6	6:32602396_C_T	HLA-DRB5	C	T	0.2854	2.759	0.1925	0.4707	9.27851e-34
20	20:21307704_A_G	XRN2	A	G	0.2811	0.3452	0.02278	0.5017	9.46411e-34
13	13:52555021_T_C	ALG11	T	C	0.3197	0.4349	0.02881	0.4999	9.7439e-34
20	20:45125082_T_G	ZNF334	T	G	0.1717	0.3127	0.02184	0.4702	1.04124e-33
21	21:38603481_C_A	PIGP	C	A	0.367	0.4537	0.03169	0.4701	1.06806e-33
9	9:100650259_T_A	TRMO	T	A	0.3648	0.1654	0.01149	0.4751	1.09636e-33
11	11:130779668_C_T	SNX19	C	T	0.4592	-0.1358	0.009492	0.4698	1.14571e-33
6	6:133079481_T_C	VNN2	T	C	0.4914	-0.6766	0.0473	0.4697	1.14598e-33
17	17:79999225_G_A	DCXR	G	A	0.133	0.2665	0.01863	0.4696	1.18572e-33
1	1:110229787_C_T	GSTM1	C	T	0.2854	0.7661	0.05357	0.4696	1.18682e-33
20	20:21335113_T_C	XRN2	T	C	0.1524	0.4377	0.02796	0.518	1.19959e-33
14	14:65410001_C_T	CHURC1	C	T	0.09871	1.213	0.0848	0.4695	1.2125e-33
12	12:113348870_G_A	OAS1	G	A	0.4785	-0.5309	0.03694	0.4732	1.22051e-33
12	12:6980973_A_G	SPSB2	A	G	0.1888	0.305	0.02063	0.4871	1.2235e-33
2	2:101867189_G_A	SNORD89	G	A	0.2403	0.6029	0.04219	0.4692	1.29256e-33
16	16:69975896_T_G	PDXDC2P-NPIPB14P	T	G	0.3026	-0.5491	0.03843	0.4691	1.31017e-33
6	6:31378768_A_G	MICA	A	G	0.3605	0.4167	0.02907	0.473	1.36831e-33
5	5:177352864_A_C	LOC728554	A	C	0.3927	0.3142	0.02202	0.4685	1.50464e-33
15	15:40312838_A_G	SRP14	A	G	0.2983	0.3016	0.02114	0.4684	1.52942e-33
3	3:134157263_A_T	ANAPC13	A	T	0.4163	-0.1806	0.01257	0.473	1.63125e-33
20	20:25599776_T_C	ABHD12	T	C	0.4893	-0.3278	0.02299	0.4681	1.64919e-33
4	4:5864290_C_T	CRMP1	C	T	0.4678	0.3669	0.02574	0.4679	1.70955e-33
6	6:32249987_T_C	HLA-DRB5	T	C	0.09657	4.112	0.2886	0.4678	1.73896e-33
17	17:38126477_G_A	GSDMA	G	A	0.4399	-0.3919	0.02752	0.4676	1.8427e-33
3	3:138195529_C_T	FAIM	T	C	0.4936	-0.2322	0.0163	0.4674	1.90134e-33
6	6:32556378_T_C	HLA-DRB6	T	C	0.3948	1.742	0.1224	0.4673	1.97026e-33
5	5:81307412_C_T	RPS23	C	T	0.367	-0.6307	0.04127	0.5082	1.98619e-33
17	17:15225813_G_C	TEKT3	G	C	0.4056	-0.5302	0.03725	0.4672	1.99148e-33
22	22:24241533_A_G	DDTL	A	G	0.3262	0.2266	0.01592	0.4672	2.00034e-33
2	2:202004710_A_G	PPIL3	A	G	0.1781	-0.3887	0.0213	0.5989	2.03141e-33
10	10:81657122_A_G	SFTPD	A	G	0.4678	-0.4748	0.03338	0.4668	2.15869e-33
6	6:86153378_G_T	SNHG5	G	T	0.4721	0.5024	0.03534	0.4667	2.21113e-33
17	17:29637308_G_A	EVI2A	G	A	0.3798	0.3238	0.02277	0.4666	2.26874e-33
6	6:29896659_T_C	HLA-A	T	C	0.4227	0.2667	0.01876	0.4666	2.28932e-33
2	2:239017950_C_T	ESPNL	C	T	0.3455	0.4605	0.03229	0.4704	2.34277e-33
6	6:30894759_G_A	VARS2	G	A	0.4442	-0.2115	0.01476	0.4718	2.35317e-33
7	7:1196665_C_G	ZFAND2A	C	G	0.4442	0.1923	0.01353	0.4664	2.3696e-33
4	4:2982459_T_G	GRK4	T	G	0.3004	-0.229	0.01535	0.4939	2.53397e-33
17	17:43992943_A_G	MAPK8IP1P2	A	G	0.3798	0.6085	0.04286	0.466	2.60841e-33
21	21:44473062_T_C	CBS	T	C	0.4335	0.4749	0.03351	0.4651	3.16107e-33
21	21:44473062_T_C	CBSL	T	C	0.4335	0.4749	0.03351	0.4651	3.16107e-33
12	12:109872039_C_T	KCTD10	C	T	0.3927	0.4248	0.02999	0.4649	3.3067e-33
15	15:52413316_G_C	GNB5	G	C	0.3433	0.2121	0.01478	0.4723	3.31707e-33
11	11:68722306_T_C	MRPL21	T	C	0.4356	-0.2032	0.01438	0.4648	3.44121e-33
19	19:48706297_A_G	CARD8	A	G	0.4335	-0.3196	0.02257	0.4646	3.55158e-33
10	10:81656061_T_C	SFTPD	T	C	0.4785	-0.4705	0.03324	0.4644	3.70232e-33
11	11:113234679_T_C	TTC12	T	C	0.3369	0.2527	0.01782	0.4664	3.7069e-33
21	21:15394718_T_G	ANKRD20A11P	T	G	0.05365	1.247	0.07526	0.545	3.85185e-33
13	13:52698776_C_G	ALG11	C	G	0.3562	0.3938	0.02685	0.4854	4.48254e-33
9	9:77696595_T_C	NMRK1	T	C	0.4099	-0.2566	0.01818	0.463	4.96199e-33
1	1:90193752_T_C	LRRC8C	T	C	0.3455	-0.2093	0.01484	0.4627	5.26913e-33
19	19:50468071_C_T	SIGLEC16	C	T	0.2575	0.4219	0.02929	0.4742	5.47935e-33
18	18:74730130_T_C	MBP	T	C	0.3605	-0.3692	0.0262	0.4623	5.81482e-33
1	1:100045239_C_T	PALMD	C	T	0.4378	0.3273	0.02323	0.4623	5.82142e-33
5	5:10356885_G_A	MARCH6	G	A	0.09442	-0.7191	0.04262	0.5552	5.90891e-33
17	17:16186100_A_G	ZSWIM7	A	G	0.4678	0.4324	0.03069	0.4622	5.96601e-33
17	17:2208874_A_G	SRR	A	G	0.3412	-0.189	0.01304	0.4782	6.30282e-33
12	12:58313144_A_G	ATP23	A	G	0.2747	-0.3062	0.02128	0.4737	6.49577e-33
1	1:233797733_T_C	KCNK1	T	C	0.2661	-0.2821	0.02004	0.4617	6.51911e-33
12	12:15065751_C_T	ERP27	C	T	0.4592	-0.2658	0.01889	0.4617	6.57725e-33
21	21:30281420_C_T	LTN1	C	T	0.412	-0.2297	0.01632	0.4616	6.6853e-33
2	2:113406691_A_G	FLJ42351	A	G	0.2661	0.261	0.01786	0.4826	6.75218e-33
5	5:480948_G_A	PP7080	G	A	0.221	0.2783	0.01978	0.4614	7.03812e-33
7	7:120904659_G_A	CPED1	G	A	0.4142	-0.181	0.01281	0.4646	7.09848e-33
17	17:38137033_G_A	GSDMA	G	A	0.4464	0.3829	0.02722	0.4613	7.12322e-33
21	21:40722070_A_T	HMGN1	A	T	0.4335	-0.2638	0.01876	0.4613	7.16916e-33
17	17:43917136_G_A	BC041653	G	A	0.4571	-0.2387	0.01686	0.4657	7.50007e-33
19	19:583450_T_C	BSG	T	C	0.05794	0.6111	0.0409	0.4937	7.58843e-33
6	6:30480877_C_G	HLA-E	C	G	0.3305	-0.2573	0.01831	0.4609	7.80633e-33
12	12:15065038_T_A	ERP27	T	A	0.4206	-0.275	0.01959	0.4604	8.76947e-33
17	17:4844881_T_C	RNF167	T	C	0.1567	0.243	0.01721	0.4643	8.94459e-33
11	11:130786345_A_C	SNX19	A	C	0.4657	-0.1347	0.009599	0.4602	9.09242e-33
17	17:43992943_A_G	BC041653	A	G	0.3798	-0.2546	0.01793	0.467	9.09256e-33
10	10:105211432_G_T	USMG5	G	T	0.4549	0.8948	0.06379	0.46	9.54395e-33
10	10:105211432_G_T	MIR1307	G	T	0.4549	0.8948	0.06379	0.46	9.54395e-33
3	3:122094958_T_C	CCDC58	T	C	0.2876	0.3637	0.02595	0.4596	1.04209e-32
22	22:23646512_T_C	BCR	T	C	0.4313	0.2472	0.01764	0.4594	1.08189e-32
6	6:29803880_G_A	BC021249	G	A	0.3219	0.4156	0.02966	0.4594	1.08229e-32
6	6:29803880_G_A	BC011879	G	A	0.3219	0.4156	0.02966	0.4594	1.08229e-32
6	6:29803880_G_A	AF036977	G	A	0.3219	0.4156	0.02966	0.4594	1.08229e-32
18	18:13164588_A_G	CEP192	A	G	0.3755	0.1932	0.01375	0.4618	1.08464e-32
2	2:98248640_A_C	ANKRD36B	A	C	0.3112	-0.7152	0.05031	0.4677	1.09217e-32
12	12:65546674_G_A	LEMD3	G	A	0.2446	-0.3318	0.02103	0.5242	1.09724e-32
1	1:168166616_T_C	TIPRL	T	C	0.3841	0.226	0.01595	0.4658	1.14734e-32
2	2:233793211_C_T	NGEF	C	T	0.4185	0.3725	0.02661	0.459	1.16483e-32
15	15:40302243_C_T	SRP14	C	T	0.3712	0.2949	0.02106	0.459	1.18969e-32
5	5:94070389_T_C	SLF1	T	C	0.324	-0.2504	0.01762	0.4676	1.20191e-32
17	17:46620288_G_A	HOXB2	G	A	0.3948	-0.257	0.01819	0.4645	1.36531e-32
8	8:71505146_T_C	LACTB2	T	C	0.08584	0.3704	0.02562	0.4771	1.36869e-32
22	22:45813445_A_G	FAM118A	A	G	0.09442	1.223	0.06829	0.5866	1.43217e-32
10	10:133970588_C_T	DPYSL4	C	T	0.4185	0.571	0.04086	0.4581	1.43765e-32
1	1:205028915_C_T	DSTYK	C	T	0.4828	0.7703	0.05513	0.458	1.44327e-32
2	2:201928083_T_C	PPIL3	T	C	0.1738	-0.3917	0.02165	0.5949	1.4832e-32
17	17:8125541_G_A	TMEM107	G	A	0.4614	-0.4071	0.02915	0.4578	1.51565e-32
11	11:60152563_T_A	MS4A14	T	A	0.3004	-0.3703	0.02604	0.4689	1.54151e-32
17	17:5308603_G_A	NUP88	G	A	0.4979	-0.2286	0.01627	0.4617	1.5672e-32
17	17:5308603_G_A	RABEP1	G	A	0.4979	-0.2286	0.01627	0.4617	1.5672e-32
11	11:68680577_T_C	MRPL21	T	C	0.1695	-0.2876	0.02062	0.4583	1.62671e-32
14	14:23429713_C_T	HAUS4	C	T	0.4292	0.1894	0.01358	0.4572	1.71903e-32
4	4:17768841_T_C	FAM184B	T	C	0.3155	0.294	0.02107	0.4572	1.72319e-32
12	12:54572119_A_C	LINC02381	A	C	0.4485	-0.2873	0.02046	0.4616	1.82545e-32
5	5:56251660_T_G	SETD9	T	G	0.3326	-0.2568	0.01735	0.4923	1.96208e-32
2	2:137501797_G_A	THSD7B	G	A	0.1567	0.3995	0.02868	0.4565	2.01135e-32
6	6:29833253_C_A	HLA-H	C	A	0.4893	-0.6571	0.04718	0.4565	2.02376e-32
14	14:64692630_G_C	SYNE2	G	C	0.382	0.295	0.02118	0.4563	2.08271e-32
2	2:113373443_A_C	FLJ42351	A	C	0.191	0.2858	0.02042	0.4609	2.09526e-32
10	10:104623053_G_C	BORCS7	G	C	0.2618	-0.2381	0.01711	0.4559	2.28405e-32
1	1:37921066_G_A	LINC01137	G	A	0.4936	-0.2581	0.01855	0.4558	2.33209e-32
15	15:40837598_A_C	C15orf57	A	C	0.3798	0.177	0.01272	0.4558	2.35654e-32
1	1:89418403_T_C	KYAT3	C	T	0.4979	0.1992	0.01433	0.4556	2.41071e-32
3	3:20055990_G_C	EFHB	C	G	0.4828	0.2564	0.01844	0.4556	2.45639e-32
16	16:12682874_A_G	SNX29	A	G	0.206	0.3493	0.02513	0.4555	2.49071e-32
17	17:8088900_A_G	TMEM107	G	A	0.4893	-0.409	0.02944	0.4551	2.70929e-32
17	17:257557_A_G	C17orf97	A	G	0.1738	0.5454	0.03927	0.4551	2.73725e-32
7	7:75616577_A_G	STYXL1	A	G	0.08369	0.3912	0.02817	0.455	2.75795e-32
19	19:44367338_A_G	LOC100505715	A	G	0.4807	0.2777	0.01988	0.459	2.81429e-32
5	5:76748126_A_G	WDR41	A	G	0.1524	-0.5474	0.03307	0.5492	2.84978e-32
17	17:44121579_C_T	ARL17A	C	T	0.2296	0.4133	0.02978	0.4548	2.89229e-32
14	14:58470403_A_G	C14orf37	A	G	0.2318	-0.4341	0.03129	0.4556	3.14338e-32
2	2:182113778_G_A	AK002088	G	A	0.2661	0.5094	0.03673	0.4554	3.20854e-32
2	2:182113778_G_A	LF383701	G	A	0.2661	0.5094	0.03673	0.4554	3.20854e-32
12	12:65451940_A_C	LEMD3	A	C	0.3262	-0.2986	0.02026	0.4901	3.30145e-32
6	6:26906789_G_A	RP11-457M11.5	G	A	0.1502	-0.3102	0.02238	0.4541	3.34506e-32
22	22:43558926_A_G	TSPO	A	G	0.3305	0.2052	0.01459	0.4624	3.47495e-32
11	11:62418921_A_T	EEF1G	A	T	0.4056	-0.2617	0.01889	0.4539	3.48257e-32
13	13:95258944_T_C	GPR180	T	C	0.3155	0.2027	0.01462	0.4555	3.55776e-32
22	22:21051638_C_G	SNAP29	C	G	0.09442	-0.4187	0.0253	0.5446	3.58798e-32
11	11:66351549_C_T	RBM14	C	T	0.2639	-0.2733	0.0193	0.4658	3.61073e-32
7	7:76214017_C_A	ZP3	C	A	0.1974	0.7565	0.05461	0.4537	3.61863e-32
7	7:76214017_C_A	POMZP3	C	A	0.1974	0.7565	0.05461	0.4537	3.61863e-32
7	7:143868570_A_G	OR2A42	A	G	0.1996	-0.3518	0.02541	0.4535	3.78e-32
7	7:143868570_A_G	OR2A14	A	G	0.1996	-0.3518	0.02541	0.4535	3.78e-32
7	7:143868570_A_G	OR2A1	A	G	0.1996	-0.3518	0.02541	0.4535	3.78e-32
21	21:38517021_A_G	PIGP	A	G	0.3219	0.4542	0.03282	0.4533	3.93455e-32
2	2:113424599_C_T	FLJ42351	C	T	0.1845	0.304	0.02119	0.4733	4.15509e-32
15	15:40845952_G_A	C15orf57	G	A	0.4571	-0.1735	0.01255	0.4529	4.31314e-32
11	11:44085687_A_C	ACCS	A	C	0.1738	0.4383	0.03171	0.4527	4.51837e-32
3	3:89527708_A_G	EPHA3	A	G	0.2167	-0.5646	0.04085	0.4526	4.56715e-32
19	19:6759370_A_G	TRIP10	A	G	0.221	-0.2938	0.02009	0.4829	4.8426e-32
19	19:30189128_T_C	C19orf12	T	C	0.2296	-0.214	0.0155	0.4522	5.01267e-32
5	5:9541693_G_T	SNHG18	G	T	0.2918	0.3295	0.02386	0.4522	5.06834e-32
1	1:39465139_C_A	NDUFS5	C	A	0.3262	-0.1846	0.01338	0.4518	5.46828e-32
5	5:99647241_A_G	FAM174A	A	G	0.4421	0.2526	0.01819	0.4561	6.18158e-32
18	18:59867101_A_G	PIGN	A	G	0.1288	0.3226	0.02208	0.4813	6.36017e-32
3	3:126247848_C_T	CHST13	C	T	0.3283	-0.5193	0.03755	0.4552	6.39075e-32
3	3:100487925_C_T	TFG	C	T	0.2468	-0.6301	0.04134	0.5069	6.52196e-32
17	17:44365098_A_G	MAPK8IP1P2	A	G	0.1373	0.8699	0.06318	0.4508	6.77488e-32
17	17:43854655_C_G	MAPK8IP1P2	C	G	0.4249	0.5742	0.0417	0.4508	6.81051e-32
10	10:100146895_C_T	PYROXD2	C	T	0.3562	0.2465	0.01791	0.4506	7.06246e-32
1	1:53073327_G_C	GPX7	G	C	0.3605	0.3549	0.02578	0.4506	7.08733e-32
20	20:37106157_C_A	SNHG17	C	A	0.2232	0.3648	0.0258	0.4662	7.14293e-32
6	6:42897074_C_T	PEX6	T	C	0.4678	-0.2768	0.01998	0.4549	7.2563e-32
1	1:151879761_A_G	THEM4	A	G	0.2854	-0.2293	0.01667	0.4503	7.45309e-32
15	15:60722979_T_C	ICE2	T	C	0.2167	0.2519	0.01833	0.4498	8.26414e-32
6	6:36996773_G_C	FGD2	G	C	0.4957	-0.3825	0.02784	0.4497	8.51067e-32
10	10:120923105_G_C	SFXN4	G	C	0.3906	-0.1657	0.01206	0.4497	8.51636e-32
9	9:123484232_G_A	PSMD5-AS1	G	A	0.3047	0.703	0.05123	0.4491	9.61628e-32
10	10:16646874_C_G	RSU1	C	G	0.1888	-0.2547	0.01803	0.4647	9.7462e-32
3	3:129349224_T_C	TMCC1	T	C	0.09227	0.3512	0.0256	0.4491	9.75572e-32
1	1:22353986_C_G	BC016053	C	G	0.3069	0.3302	0.02404	0.4507	9.88135e-32
1	1:22353986_C_G	BC040947	C	G	0.3069	0.3302	0.02404	0.4507	9.88135e-32
1	1:22353986_C_G	BC056896	C	G	0.3069	0.3302	0.02404	0.4507	9.88135e-32
1	1:22353986_C_G	AF161506	C	G	0.3069	0.3302	0.02404	0.4507	9.88135e-32
13	13:94426353_G_A	GPC6	G	A	0.4056	-0.512	0.03734	0.4488	1.03093e-31
15	15:85290020_C_G	SCAND2P	C	G	0.3112	-0.204	0.01489	0.4494	1.03722e-31
2	2:65315903_G_A	CEP68	G	A	0.3541	-0.1956	0.01427	0.4485	1.09048e-31
1	1:150890406_T_A	ARNT	T	A	0.3627	0.2164	0.01579	0.4485	1.09698e-31
6	6:86808618_T_C	SNHG5	T	C	0.3176	-0.5334	0.03893	0.4484	1.11137e-31
17	17:9818190_C_A	RCVRN	C	A	0.4678	-0.3826	0.02793	0.4483	1.15105e-31
7	7:64409809_A_G	ERV3-1	A	G	0.4635	-0.2683	0.01958	0.4482	1.16105e-31
16	16:56491257_A_G	AMFR	A	G	0.427	-0.3753	0.02693	0.459	1.2043e-31
6	6:32559864_T_G	HLA-DRB6	T	G	0.4592	1.659	0.1211	0.448	1.22492e-31
6	6:31420713_T_C	MICA	T	C	0.2232	-0.5198	0.03607	0.4756	1.25556e-31
5	5:64851737_C_A	SGTB	C	A	0.4678	0.2233	0.01632	0.4477	1.29931e-31
20	20:30779130_C_T	RP5-836N17.4	C	T	0.3476	0.1911	0.01396	0.4477	1.29963e-31
13	13:94397699_T_C	GPC6	T	C	0.4292	-0.537	0.03925	0.4476	1.32899e-31
2	2:97812713_G_A	ANKRD36B	G	A	0.2597	-0.7567	0.05529	0.4488	1.35478e-31
12	12:6954624_A_G	SPSB2	A	G	0.2854	0.2565	0.01843	0.4573	1.3691e-31
5	5:81573992_C_T	RPS23	C	T	0.2361	-0.7057	0.04634	0.5065	1.39371e-31
11	11:118895495_G_C	CCDC84	G	C	0.279	0.2182	0.01596	0.4472	1.44822e-31
14	14:94569247_T_A	IFI27L1	T	A	0.412	0.1997	0.01425	0.4629	1.54548e-31
11	11:117010979_G_A	TAGLN	G	A	0.2189	-0.2527	0.0185	0.4468	1.56162e-31
6	6:45518202_T_G	RUNX2	T	G	0.2253	-0.4253	0.03049	0.4605	1.70593e-31
17	17:43917136_G_A	LINC02210	G	A	0.4571	0.2606	0.0191	0.4462	1.78268e-31
6	6:26342749_C_T	BTN3A2	C	T	0.3069	-0.4034	0.02869	0.4645	1.81702e-31
1	1:119574587_C_T	WARS2	C	T	0.4528	0.6512	0.04775	0.4461	1.82205e-31
18	18:34838274_A_G	TPGS2	A	G	0.1631	-0.5064	0.03237	0.5188	1.92259e-31
2	2:87104331_C_A	PLGLB1	C	A	0.2446	0.3909	0.02869	0.4455	2.03752e-31
2	2:87104331_C_A	RGPD1	C	A	0.2446	0.3909	0.02869	0.4455	2.03752e-31
4	4:103134685_C_T	SLC39A8	C	T	0.1717	0.9024	0.06624	0.4455	2.06759e-31
17	17:39993485_C_T	NT5C3B	C	T	0.2103	0.2021	0.01484	0.4454	2.08479e-31
10	10:133966268_G_A	DPYSL4	A	G	0.4893	-0.5651	0.04149	0.4454	2.12265e-31
8	8:28905347_G_A	HMBOX1	G	A	0.3498	-0.3706	0.02464	0.5024	2.23367e-31
13	13:33244282_A_T	N4BP2L2	A	T	0.4163	0.2918	0.02144	0.445	2.26915e-31
7	7:102108013_T_C	POLR2J	T	C	0.07725	0.4812	0.03212	0.494	2.33866e-31
6	6:26604140_C_T	ZNF322	C	T	0.4785	0.2498	0.01836	0.4449	2.35436e-31
3	3:170536650_T_C	RPL22L1	T	C	0.1953	0.2759	0.02025	0.4468	2.36e-31
15	15:98549396_C_T	ARRDC4	C	T	0.4206	-0.4525	0.03318	0.447	2.64086e-31
5	5:75921422_T_C	F2RL2	T	C	0.2661	0.4227	0.03111	0.4442	2.71302e-31
2	2:88469770_G_C	THNSL2	G	C	0.2554	-0.9413	0.05023	0.6148	2.74748e-31
6	6:2876581_C_T	SERPINB9P1	C	T	0.1459	0.399	0.02938	0.4441	2.77516e-31
6	6:31346755_A_G	MICA	A	G	0.2532	-0.4877	0.03446	0.4667	2.87346e-31
18	18:74722860_G_A	MBP	G	A	0.3433	-0.3793	0.02793	0.4439	2.88463e-31
7	7:128226599_T_C	LINC01000	T	C	0.4378	0.2038	0.01501	0.4438	2.91128e-31
1	1:230893376_A_G	CAPN9	A	G	0.4335	0.2367	0.01743	0.4438	2.95593e-31
3	3:132446336_T_G	NPHP3	T	G	0.3498	-0.1901	0.01384	0.4504	3.37223e-31
16	16:341885_T_C	AXIN1	T	C	0.2146	-0.2145	0.01461	0.4859	3.40633e-31
7	7:73149302_A_G	METTL27	A	G	0.3884	0.3514	0.02592	0.4429	3.51096e-31
3	3:170670822_T_C	RPL22L1	T	C	0.2082	0.2839	0.02043	0.4565	3.56628e-31
11	11:295343_G_A	PGGHG	G	A	0.2639	-0.297	0.02192	0.4428	3.64182e-31
3	3:170532700_G_C	RPL22L1	G	C	0.2983	0.2375	0.01755	0.4432	3.82961e-31
3	3:19987539_T_G	BC043212	T	G	0.3519	0.1649	0.01202	0.45	4.03031e-31
5	5:56242323_T_C	SETD9	T	C	0.1373	-0.4056	0.02446	0.5488	4.04905e-31
19	19:36230174_C_T	IGFLR1	C	T	0.1652	-0.4322	0.03076	0.4618	4.19426e-31
15	15:98538486_G_C	ARRDC4	G	C	0.4764	0.4801	0.03522	0.4468	4.19505e-31
17	17:6679420_C_A	XAF1	C	A	0.4485	0.4514	0.0332	0.4467	4.30376e-31
17	17:909867_A_G	TIMM22	A	G	0.133	0.2419	0.01686	0.4734	4.49046e-31
6	6:29899147_A_G	HLA-H	A	G	0.4528	0.6261	0.04632	0.4416	4.65438e-31
22	22:45808977_A_G	FAM118A	A	G	0.07296	1.21	0.07737	0.5198	4.84787e-31
11	11:17351683_G_C	PIK3C2A	G	C	0.3519	-0.4036	0.02863	0.4658	5.08495e-31
20	20:33715777_G_T	TRPC4AP	G	T	0.4421	0.2673	0.01973	0.4439	5.27192e-31
14	14:65407973_G_A	CHURC1	G	A	0.3197	0.7631	0.05656	0.4407	5.5967e-31
3	3:120022213_T_A	LRRC58	T	A	0.1395	-0.492	0.02483	0.6378	5.6101e-31
16	16:17179739_C_T	XYLT1	C	T	0.4657	-0.8329	0.06179	0.4403	6.08159e-31
12	12:57489828_T_C	STAT6	T	C	0.4721	-0.262	0.01931	0.4444	6.1699e-31
17	17:44054696_G_A	LINC02210	G	A	0.4549	0.4258	0.03162	0.4397	6.83714e-31
4	4:99787780_A_G	EIF4E	A	G	0.3906	-0.164	0.01215	0.442	6.96834e-31
4	4:17554568_T_C	FAM184B	T	C	0.3455	0.2863	0.02127	0.4396	7.08025e-31
1	1:156608394_C_A	GPATCH4	C	A	0.3155	0.4316	0.03207	0.4394	7.26022e-31
1	1:43302515_T_A	ERMAP	T	A	0.1717	-0.3674	0.02501	0.4853	7.40828e-31
18	18:11886867_A_G	GNAL	A	G	0.0515	-0.5098	0.0327	0.5182	7.62723e-31
18	18:11886867_A_G	MPPE1	A	G	0.0515	-0.5098	0.0327	0.5182	7.62723e-31
6	6:133067782_T_C	VNN2	T	C	0.4914	0.6493	0.04828	0.4391	7.79563e-31
2	2:215673664_C_T	BARD1	C	T	0.4142	-0.2021	0.01487	0.4463	7.83239e-31
2	2:98159849_T_C	ANKRD36B	T	C	0.4914	-0.6649	0.04916	0.443	7.96926e-31
5	5:7907127_A_C	MTRR	A	C	0.324	0.3548	0.02639	0.439	7.99706e-31
11	11:43813776_T_G	HSD17B12	T	G	0.294	-0.2843	0.02115	0.4389	8.08409e-31
6	6:29849687_G_C	HLA-A	G	C	0.485	-0.2559	0.01904	0.4389	8.12136e-31
13	13:52734858_A_G	ALG11	A	G	0.2189	0.465	0.0327	0.47	8.22824e-31
16	16:459422_G_A	DECR2	G	A	0.4764	0.2136	0.0158	0.4427	8.30711e-31
11	11:118877563_T_C	TRAPPC4	T	C	0.2318	0.2384	0.01729	0.4525	8.40688e-31
6	6:32594579_A_G	HLA-DRB6	A	G	0.4056	1.667	0.1241	0.4386	8.73609e-31
1	1:110282972_G_T	GSTM3	G	T	0.4914	-0.4051	0.02998	0.4426	8.8462e-31
8	8:6734687_T_C	DEFB1	T	C	0.2296	0.8414	0.06268	0.4383	9.25825e-31
13	13:95912844_A_G	ABCC4	A	G	0.07725	0.5315	0.03723	0.4719	9.28085e-31
7	7:1129392_C_T	ZFAND2A	C	T	0.4485	0.1912	0.01424	0.4381	9.51218e-31
22	22:24295138_A_G	GSTT2	A	G	0.2725	0.558	0.04159	0.438	9.80842e-31
22	22:24295138_A_G	GSTT2B	A	G	0.2725	0.558	0.04159	0.438	9.80842e-31
19	19:8503345_C_G	MARCH2	C	G	0.1245	-0.6118	0.03193	0.6189	1.00049e-30
21	21:47726332_C_G	YBEY	C	G	0.2039	0.3377	0.02519	0.4376	1.05992e-30
19	19:50475114_C_G	SIGLEC16	C	G	0.2425	0.437	0.03183	0.4505	1.08512e-30
11	11:403545_T_C	SIGIRR	T	C	0.2146	-0.2432	0.01771	0.4515	1.11124e-30
18	18:5292605_T_C	LINC00667	T	C	0.3712	0.4283	0.03129	0.45	1.25381e-30
6	6:31426881_T_C	MICA	T	C	0.2918	-0.381	0.028	0.446	1.28778e-30
17	17:44852612_C_A	ARL17A	C	A	0.2296	0.3998	0.02988	0.4367	1.29108e-30
17	17:38093315_A_G	GSDMA	A	G	0.4099	0.3756	0.02807	0.4366	1.29921e-30
6	6:167271460_G_T	RPS6KA2	G	T	0.2296	0.1988	0.01447	0.4518	1.31124e-30
17	17:43744203_T_C	LINC02210	T	C	0.1631	0.5637	0.04213	0.4366	1.31774e-30
11	11:126067719_T_G	FOXRED1	T	G	0.3283	-0.1741	0.0125	0.4608	1.46008e-30
16	16:17189812_G_A	XYLT1	G	A	0.3755	0.8639	0.06467	0.4359	1.52266e-30
10	10:42965636_C_T	LINC00839	C	T	0.4464	0.2067	0.01548	0.4355	1.6563e-30
5	5:99920536_T_C	FAM174A	T	C	0.4592	-0.2414	0.01802	0.4385	1.67589e-30
16	16:88921634_G_C	TRAPPC2L	G	C	0.2639	0.2818	0.02112	0.4353	1.69859e-30
14	14:65422796_G_A	CHURC1	G	A	0.3047	0.7593	0.05691	0.4353	1.71256e-30
12	12:69737879_A_G	LYZ	A	G	0.4764	0.8436	0.06288	0.439	1.71908e-30
14	14:39600212_G_A	TRAPPC6B	G	A	0.3197	-0.3204	0.02365	0.4438	1.76848e-30
3	3:49417896_A_T	NICN1	A	T	0.2361	0.1804	0.01323	0.447	1.77542e-30
10	10:81637031_G_C	SFTPD	G	C	0.382	0.4622	0.03467	0.4349	1.84917e-30
8	8:109355766_A_G	AS:GRCh38	A	G	0.3562	-0.3046	0.02231	0.4488	1.87317e-30
12	12:58321518_G_C	ATP23	G	C	0.2639	-0.3005	0.02205	0.4466	1.90586e-30
1	1:110250168_A_G	GSTM5	A	G	0.3476	-0.5332	0.04001	0.4347	1.9236e-30
12	12:56983252_C_T	RBMS2	C	T	0.3584	0.2035	0.01525	0.4364	2.1009e-30
5	5:7926944_A_G	MTRR	A	G	0.1459	0.4764	0.0358	0.434	2.21258e-30
9	9:136194812_G_A	SURF6	G	A	0.4914	-0.1602	0.01185	0.4458	2.26561e-30
18	18:34774741_T_A	TPGS2	T	A	0.2039	-0.4372	0.02981	0.4865	2.4423e-30
4	4:17603345_G_A	FAM184B	G	A	0.2296	0.3244	0.0244	0.4335	2.475e-30
17	17:38145828_G_A	GSDMA	G	A	0.3906	-0.3787	0.02849	0.4334	2.51333e-30
6	6:31247414_T_C	HLA-C	T	C	0.382	-0.5886	0.04125	0.4761	2.68274e-30
17	17:68686_C_G	RPH3AL	C	G	0.3026	0.2248	0.01693	0.4331	2.70076e-30
12	12:58219173_A_C	EEF1AKMT3	A	C	0.279	0.2054	0.01547	0.4339	2.75473e-30
20	20:25438783_T_C	ABHD12	T	C	0.4206	-0.3306	0.0249	0.4328	2.87141e-30
4	4:79644279_A_G	LINC01094	A	G	0.3519	-0.5858	0.04415	0.4325	3.03189e-30
19	19:46978569_G_A	PNMA8A	G	A	0.3026	0.3432	0.02587	0.4325	3.05784e-30
4	4:79639615_A_G	LINC01094	A	G	0.2897	-0.6394	0.0482	0.4324	3.12065e-30
5	5:127712056_C_T	FBN2	C	T	0.09442	0.7829	0.05904	0.4322	3.20447e-30
17	17:13226397_C_G	HS3ST3A1	C	G	0.4785	-0.3119	0.0234	0.4357	3.26521e-30
20	20:33564689_A_G	TRPC4AP	A	G	0.2811	0.2951	0.02225	0.4333	3.4425e-30
16	16:17206498_T_A	XYLT1	T	A	0.4485	-0.8226	0.06209	0.4318	3.51501e-30
17	17:3505233_T_C	SHPK	T	C	0.2983	0.2446	0.01816	0.4409	3.61336e-30
21	21:47714607_G_A	YBEY	G	A	0.1631	0.3729	0.02816	0.4316	3.67576e-30
10	10:81680976_A_G	SFTPD	A	G	0.4678	-0.4685	0.03538	0.4315	3.71927e-30
5	5:98080120_C_T	RGMB	C	T	0.4592	-0.2842	0.02147	0.4315	3.75152e-30
10	10:120971464_C_G	SFXN4	C	G	0.4399	-0.1617	0.01222	0.4314	3.83345e-30
3	3:10190661_A_G	VHL	A	G	0.1674	0.4999	0.03779	0.4311	4.04403e-30
17	17:21204877_A_C	MAP2K3	A	C	0.3026	0.267	0.01959	0.448	4.05653e-30
7	7:38386791_A_G	BC071739	A	G	0.2446	-0.3202	0.02422	0.4308	4.26299e-30
4	4:40014152_T_A	N4BP2	T	A	0.2275	-0.3277	0.02418	0.4451	4.32561e-30
6	6:42174478_A_G	MRPS10	A	G	0.3155	-0.1829	0.01362	0.4395	4.34182e-30
4	4:5911804_G_C	CRMP1	G	C	0.485	-0.3507	0.02653	0.4306	4.46813e-30
12	12:56508409_C_G	RPS26	C	G	0.3455	0.6905	0.05226	0.4304	4.62238e-30
14	14:88847220_A_C	SPATA7	A	C	0.2275	-0.186	0.01408	0.4302	4.8236e-30
19	19:996549_G_A	WDR18	A	G	0.4571	-0.2341	0.01773	0.4302	4.86408e-30
1	1:212878652_A_T	FLVCR1-AS1	A	T	0.3777	-0.325	0.02461	0.4302	4.89961e-30
11	11:30311493_G_A	ARL14EP	G	A	0.3004	0.2167	0.01644	0.4315	4.94597e-30
17	17:43809096_G_C	MAPK8IP1P2	G	C	0.4227	0.564	0.04272	0.4301	4.95077e-30
14	14:24410030_T_G	DHRS4L2	T	G	0.08584	-0.4717	0.0314	0.4975	5.05036e-30
1	1:113242488_C_T	ST7L	C	T	0.3691	0.1909	0.01447	0.4298	5.23395e-30
3	3:138523640_A_G	FAIM	A	G	0.4657	0.2227	0.01688	0.4297	5.32583e-30
20	20:1430204_T_C	NSFL1C	T	C	0.3927	-0.1475	0.01118	0.4296	5.47017e-30
4	4:119303431_A_G	SNHG8	A	G	0.382	-0.8163	0.05921	0.4557	5.63298e-30
11	11:10572464_G_A	MRVI1	G	A	0.4464	-0.4241	0.03225	0.4292	5.98493e-30
12	12:31244592_A_G	DDX11	A	G	0.3369	-0.3082	0.02339	0.429	6.24117e-30
2	2:113995934_A_G	PAX8-AS1	A	G	0.3433	-0.4173	0.03168	0.429	6.25219e-30
3	3:171503934_C_T	AK026225	C	T	0.1695	-0.2806	0.02055	0.4477	6.29702e-30
2	2:113390445_G_A	FLJ42351	G	A	0.2747	0.2414	0.01777	0.4464	6.45298e-30
2	2:192557144_T_A	NABP1	T	A	0.1888	-0.3527	0.02679	0.4297	6.5509e-30
17	17:15193360_C_T	TEKT3	C	T	0.4828	-0.503	0.03822	0.4285	6.85106e-30
11	11:113266411_A_C	TTC12	A	C	0.4485	0.2323	0.01758	0.4315	6.92146e-30
10	10:134157875_A_G	STK32C	A	G	0.2446	0.2147	0.01632	0.4306	7.101e-30
4	4:99789979_T_C	EIF4E	T	C	0.4442	-0.1547	0.01172	0.431	7.13596e-30
4	4:77198756_A_G	FAM47E	A	G	0.1459	0.3914	0.02976	0.4283	7.14647e-30
2	2:101950135_A_G	SNORD89	A	G	0.4828	0.4772	0.03627	0.4283	7.16495e-30
12	12:56508409_C_G	BC105276	C	G	0.3455	0.689	0.05241	0.428	7.62459e-30
16	16:84208032_G_T	TAF1C	G	T	0.4549	-0.1769	0.01342	0.4306	8.41981e-30
6	6:29919433_T_C	HLA-H	T	C	0.3906	0.6331	0.04821	0.4274	8.51331e-30
20	20:44405013_G_A	WFDC3	G	A	0.4077	-0.2874	0.02182	0.4299	8.55355e-30
9	9:136198386_A_C	SURF6	A	C	0.1567	-0.2248	0.01697	0.4359	8.6121e-30
17	17:16213000_A_G	CENPV	A	G	0.4914	0.3165	0.0241	0.4274	8.65961e-30
3	3:134256159_A_G	ANAPC13	A	G	0.4721	-0.171	0.01296	0.4308	8.8628e-30
1	1:28515803_A_G	ATPIF1	A	G	0.3884	-0.2162	0.01647	0.4272	9.01951e-30
2	2:70529242_C_T	PCYOX1	C	T	0.4034	-0.242	0.01828	0.4323	9.1524e-30
21	21:38591311_T_C	PIGP	T	C	0.324	0.4458	0.03397	0.4271	9.1773e-30
4	4:5906287_G_A	CRMP1	G	A	0.5	0.3472	0.02647	0.4268	9.61204e-30
18	18:34314023_T_C	TPGS2	T	C	0.1588	-0.5158	0.03387	0.5053	9.83087e-30
8	8:2076367_G_A	MYOM2	G	A	0.4979	0.3266	0.02497	0.4266	1.00858e-29
6	6:31352972_C_A	MICA	C	A	0.2961	-0.4448	0.03293	0.4434	1.04358e-29
12	12:110016952_A_T	KCTD10	A	T	0.3798	0.4293	0.03276	0.4264	1.04688e-29
12	12:10126194_T_A	CLEC12A	T	A	0.3648	0.4803	0.03587	0.4392	1.0511e-29
1	1:154452204_C_T	SHE	C	T	0.1695	-0.5775	0.04042	0.4713	1.08574e-29
1	1:224315014_C_T	FBXO28	C	T	0.4635	0.1346	0.01028	0.4261	1.11976e-29
12	12:65724221_T_C	LEMD3	T	C	0.279	-0.3098	0.02191	0.4694	1.18014e-29
3	3:49193081_A_G	WDR6	A	G	0.4013	0.1915	0.01464	0.4258	1.19596e-29
17	17:43460181_A_G	LINC02210	A	G	0.2039	0.5287	0.04041	0.4257	1.21047e-29
14	14:65431401_A_C	CHURC1	A	C	0.2361	0.8349	0.06381	0.4256	1.22431e-29
19	19:35664964_G_A	FXYD5	A	G	0.4635	0.2321	0.01774	0.4256	1.22531e-29
17	17:38128765_C_G	GSDMA	C	G	0.3541	0.3747	0.02865	0.4255	1.26526e-29
3	3:66287056_A_G	SLC25A26	A	G	0.3026	0.2701	0.02028	0.4375	1.28725e-29
7	7:143868570_A_G	OR2A9P	A	G	0.1996	-0.585	0.03738	0.5201	1.29346e-29
11	11:17226896_T_C	PIK3C2A	T	C	0.4292	-0.3876	0.02877	0.4432	1.29901e-29
17	17:903163_C_T	TIMM22	C	T	0.1631	0.2149	0.01575	0.4485	1.33556e-29
5	5:140023238_G_C	VTRNA1-2	G	C	0.1845	0.3313	0.02279	0.4831	1.40361e-29
11	11:62337203_T_C	EEF1G	T	C	0.3348	-0.2738	0.02095	0.4249	1.41885e-29
3	3:119191398_T_C	POGLUT1	T	C	0.4313	0.1518	0.01153	0.4295	1.50478e-29
10	10:65104500_G_A	NRBF2	G	A	0.4678	-0.2259	0.01721	0.4283	1.54338e-29
1	1:151921469_A_G	THEM4	A	G	0.4721	0.2154	0.01652	0.4242	1.65548e-29
10	10:131445731_C_T	MGMT	C	T	0.3219	-0.2375	0.01796	0.4317	1.69665e-29
3	3:50332697_A_G	HYAL3	A	G	0.4828	-0.1639	0.0126	0.4239	1.74193e-29
17	17:44337760_G_A	BC041653	G	A	0.3155	-0.2529	0.01913	0.4317	1.84991e-29
18	18:5216988_A_G	LINC00667	A	G	0.1781	0.5106	0.03896	0.4285	1.87809e-29
12	12:9874898_T_C	CLECL1	T	C	0.412	0.5049	0.03876	0.4235	1.88409e-29
9	9:37632660_A_G	TOMM5	A	G	0.1609	0.2924	0.02237	0.4263	1.94751e-29
15	15:40322124_C_T	SRP14	C	T	0.3777	0.2797	0.02148	0.4233	1.96146e-29
7	7:64712708_G_A	ERV3-1	A	G	0.4979	-0.2452	0.01883	0.4233	1.97772e-29
3	3:138191232_A_G	FAIM	A	G	0.4206	-0.2272	0.01745	0.4232	2.01981e-29
19	19:19657500_A_G	MAU2	A	G	0.1545	-0.2304	0.01612	0.4726	2.06481e-29
6	6:29766021_T_C	BC021249	T	C	0.3155	0.4052	0.03114	0.423	2.10279e-29
6	6:29766021_T_C	BC011879	T	C	0.3155	0.4052	0.03114	0.423	2.10279e-29
6	6:29766021_T_C	AF036977	T	C	0.3155	0.4052	0.03114	0.423	2.10279e-29
3	3:75898907_T_C	LINC00960	T	C	0.3391	0.4584	0.03525	0.4227	2.1999e-29
16	16:420907_T_C	TMEM8A	T	C	0.4163	0.2421	0.01862	0.4226	2.25749e-29
17	17:46607817_T_C	HOXB2	T	C	0.2318	-0.2807	0.02113	0.4342	2.31805e-29
12	12:9867966_T_C	CLECL1	T	C	0.4442	0.487	0.03747	0.4224	2.37847e-29
17	17:8120804_G_A	TMEM107	G	A	0.4936	0.401	0.03086	0.4223	2.40441e-29
13	13:52032964_G_A	INTS6	G	A	0.2511	0.221	0.01701	0.4235	2.41415e-29
18	18:20880290_A_G	TMEM241	A	G	0.4742	0.3059	0.02354	0.4222	2.4528e-29
7	7:1118706_G_A	ZFAND2A	A	G	0.4957	-0.1839	0.01415	0.4222	2.45334e-29
4	4:5906042_T_C	CRMP1	T	C	0.3412	0.3736	0.02877	0.4219	2.59703e-29
3	3:75734655_G_C	LINC00960	G	C	0.4506	-0.4391	0.03383	0.4218	2.66852e-29
10	10:4963327_T_C	AKR1C2	T	C	0.1373	0.8329	0.0638	0.4256	2.74728e-29
22	22:45953291_C_A	FBLN1	C	A	0.4163	-0.1731	0.0133	0.4241	2.76438e-29
5	5:9557602_A_G	SNHG18	A	G	0.1588	0.4061	0.0313	0.4215	2.799e-29
6	6:3001431_T_C	NQO2	T	C	0.2124	-0.3861	0.02977	0.4214	2.86986e-29
6	6:10781160_T_A	MAK	T	A	0.2339	0.1741	0.01343	0.4213	2.93254e-29
18	18:74727618_T_C	MBP	T	C	0.4292	0.3562	0.02747	0.4213	2.95352e-29
4	4:15692058_C_T	FAM200B	C	T	0.2918	-0.2297	0.01772	0.4209	3.18917e-29
6	6:32629129_C_T	AB209580	C	T	0.2189	0.2384	0.01776	0.4459	3.19143e-29
5	5:33996454_C_T	AMACR	C	T	0.4914	-0.2339	0.01806	0.4208	3.22037e-29
11	11:62309787_C_T	EEF1G	C	T	0.5	-0.2441	0.01884	0.4208	3.27405e-29
12	12:58124534_G_C	EEF1AKMT3	G	C	0.2854	0.2007	0.0155	0.4215	3.33371e-29
17	17:38124203_C_T	GSDMA	T	C	0.4957	0.3874	0.02992	0.4206	3.40422e-29
6	6:31503698_C_T	ATP6V1G2	C	T	0.2318	0.1941	0.01499	0.4205	3.41959e-29
19	19:3761652_G_A	MRPL54	G	A	0.3391	-0.1847	0.01428	0.421	3.43391e-29
21	21:47715106_T_G	YBEY	T	G	0.3948	0.2673	0.02065	0.4203	3.56641e-29
16	16:84211969_C_A	TAF1C	C	A	0.3841	-0.1748	0.01348	0.4224	3.58141e-29
17	17:1805677_A_G	RPA1	A	G	0.2082	-0.333	0.02454	0.4457	3.61734e-29
3	3:126242669_C_G	CHST13	C	G	0.3734	-0.4934	0.03793	0.4249	3.68946e-29
6	6:3072000_T_C	AK128391	T	C	0.4163	-0.5734	0.04432	0.4201	3.70545e-29
13	13:43555534_A_G	DNAJC15	A	G	0.3841	-0.3237	0.02453	0.4318	3.84929e-29
13	13:28195495_T_C	POLR1D	T	C	0.1202	0.3087	0.02241	0.4531	3.85633e-29
6	6:42545638_A_G	PRPH2	A	G	0.3605	0.1837	0.01408	0.4262	3.85699e-29
2	2:113977936_T_C	PAX8-AS1	T	C	0.4957	0.3907	0.03023	0.4198	3.99915e-29
7	7:143868570_A_G	OR2A20P	A	G	0.1996	-0.2559	0.01981	0.4196	4.16868e-29
1	1:212890780_A_T	FLVCR1-AS1	A	T	0.3798	0.2996	0.02313	0.4219	4.18956e-29
17	17:16160468_T_C	CENPV	C	T	0.4893	-0.3149	0.02437	0.4195	4.21265e-29
6	6:25097722_A_G	CR749466	A	G	0.2725	0.3102	0.02401	0.4195	4.2139e-29
6	6:25097722_A_G	FJ794466	A	G	0.2725	0.3102	0.02401	0.4195	4.2139e-29
6	6:25097722_A_G	AK000716	A	G	0.2725	0.3102	0.02401	0.4195	4.2139e-29
6	6:25097722_A_G	AK126231	A	G	0.2725	0.3102	0.02401	0.4195	4.2139e-29
6	6:25097722_A_G	D86324	A	G	0.2725	0.3102	0.02401	0.4195	4.2139e-29
6	6:25097722_A_G	AF074480	A	G	0.2725	0.3102	0.02401	0.4195	4.2139e-29
1	1:224396329_A_G	FBXO28	A	G	0.3884	0.1312	0.01015	0.4195	4.2301e-29
8	8:123980448_C_T	ZHX2	C	T	0.3455	-0.4527	0.03504	0.4195	4.24105e-29
5	5:140106501_T_C	WDR55	T	C	0.4506	0.1839	0.01424	0.4194	4.29107e-29
5	5:6600793_T_C	NSUN2	T	C	0.3026	0.1378	0.01036	0.4359	4.30701e-29
14	14:23448868_C_T	HAUS4	C	T	0.3734	0.1846	0.01429	0.4194	4.34203e-29
11	11:43718443_T_C	HSD17B12	T	C	0.3562	-0.2789	0.0216	0.4191	4.58889e-29
6	6:32590899_T_G	HLA-DRB6	T	G	0.4571	-1.713	0.1327	0.4191	4.59624e-29
21	21:40710547_T_C	HMGN1	T	C	0.3584	-0.2594	0.0201	0.419	4.62411e-29
20	20:25566485_G_A	ABHD12	G	A	0.2639	0.3751	0.02907	0.4187	4.90649e-29
11	11:57265400_C_T	TIMM10	C	T	0.2275	-0.5205	0.0291	0.5914	5.02466e-29
3	3:126249265_A_G	CHST13	A	G	0.2618	-0.5049	0.03914	0.4209	5.23299e-29
15	15:85160333_G_A	SCAND2P	G	A	0.309	-0.2004	0.01531	0.4268	5.32618e-29
6	6:29944148_A_C	AF036977	A	C	0.3498	0.3862	0.02996	0.4183	5.32733e-29
6	6:29944148_A_C	BC021249	A	C	0.3498	0.3862	0.02996	0.4183	5.32733e-29
6	6:29944148_A_C	BC011879	A	C	0.3498	0.3862	0.02996	0.4183	5.32733e-29
19	19:6753128_G_C	TRIP10	G	C	0.2361	-0.2766	0.02044	0.4444	5.43306e-29
6	6:139018126_C_A	RP11-390P2.4	C	A	0.2318	0.2538	0.01966	0.4223	5.59588e-29
1	1:108106526_T_A	VAV3	T	A	0.3948	-0.998	0.07747	0.4181	5.62878e-29
1	1:53048482_C_T	GPX7	C	T	0.397	0.3566	0.0277	0.4178	5.97803e-29
17	17:44337760_G_A	MAPK8IP1P2	G	A	0.3155	0.5939	0.04613	0.4177	6.04709e-29
6	6:110792264_G_A	SLC22A16	G	A	0.1416	0.4454	0.0322	0.4597	6.45055e-29
7	7:73278177_A_G	METTL27	A	G	0.3305	0.3472	0.02699	0.4173	6.49299e-29
7	7:6054419_T_C	EIF2AK1	T	C	0.4528	0.1782	0.01385	0.4172	6.70142e-29
10	10:105185522_C_T	MIR1307	C	T	0.4163	0.8303	0.06458	0.4171	6.80935e-29
10	10:105185522_C_T	USMG5	C	T	0.4163	0.8303	0.06458	0.4171	6.80935e-29
21	21:46711474_A_T	LOC642852	A	T	0.294	-0.2103	0.01637	0.4168	7.22822e-29
16	16:79749031_C_T	MAFTRR	C	T	0.3884	-0.1562	0.01216	0.4166	7.52892e-29
7	7:64409654_A_G	ERV3-1	A	G	0.4485	-0.2469	0.01924	0.4161	8.37322e-29
4	4:40108750_T_C	N4BP2	T	C	0.3884	-0.2765	0.02114	0.4275	8.38605e-29
21	21:38609739_G_A	PIGP	G	A	0.367	0.4268	0.03327	0.416	8.39594e-29
20	20:37157953_A_G	SNHG17	A	G	0.1888	0.3675	0.02785	0.432	8.67509e-29
4	4:17559213_C_T	FAM184B	C	T	0.4099	0.2752	0.02146	0.4159	8.68226e-29
3	3:40244451_C_T	RPL14	C	T	0.3648	0.9199	0.07174	0.4158	8.87078e-29
1	1:161008535_G_C	TSTD1	G	C	0.133	0.3794	0.0296	0.4156	9.09186e-29
9	9:34336266_C_T	NUDT2	C	T	0.1996	-0.3461	0.02701	0.4154	9.57071e-29
3	3:170601047_C_A	RPL22L1	C	A	0.2532	0.2534	0.01943	0.425	9.63824e-29
3	3:72490752_T_G	RYBP	T	G	0.4227	-0.4205	0.03283	0.4153	9.75588e-29
5	5:64842825_C_T	SGTB	C	T	0.3498	0.2218	0.01732	0.4152	9.87006e-29
12	12:54567106_C_A	LINC02381	C	A	0.3948	-0.2777	0.02151	0.4203	1.01967e-28
17	17:16234134_C_A	ZSWIM7	C	A	0.4464	0.4128	0.03224	0.4151	1.02074e-28
8	8:28977112_A_C	HMBOX1	A	C	0.3133	-0.3439	0.02545	0.4491	1.10472e-28
14	14:24410030_T_G	DHRS4	T	G	0.08584	-0.4644	0.03203	0.4797	1.11587e-28
15	15:40848289_T_A	C15orf57	T	A	0.3155	0.1839	0.01438	0.4144	1.17237e-28
7	7:38415365_G_A	BC071739	G	A	0.4227	-0.2671	0.02089	0.4143	1.18383e-28
18	18:74724257_T_C	MBP	T	C	0.3948	-0.3621	0.02833	0.4142	1.21029e-28
16	16:2649722_A_G	BC036664	A	G	0.1266	0.2777	0.02175	0.4147	1.21368e-28
16	16:2649722_A_G	AJ785968	A	G	0.1266	0.2777	0.02175	0.4147	1.21368e-28
19	19:994814_G_A	WDR18	G	A	0.4313	0.2325	0.0182	0.414	1.27273e-28
3	3:75782062_C_T	LINC00960	C	T	0.3627	0.4586	0.0359	0.4139	1.28206e-28
18	18:34382796_A_G	TPGS2	A	G	0.1373	-0.5547	0.03634	0.5066	1.33748e-28
2	2:61402714_T_C	AHSA2	T	C	0.4485	-0.2291	0.01795	0.4135	1.38131e-28
2	2:70164805_C_G	AK125871	C	G	0.3412	0.2622	0.02056	0.4132	1.48972e-28
10	10:28919828_C_T	BC004258	C	T	0.1888	-0.4085	0.03004	0.4479	1.62383e-28
10	10:28919828_C_T	BC010356	C	T	0.1888	-0.4085	0.03004	0.4479	1.62383e-28
10	10:28919828_C_T	AK223600	C	T	0.1888	-0.4085	0.03004	0.4479	1.62383e-28
10	10:28919828_C_T	AF208858	C	T	0.1888	-0.4085	0.03004	0.4479	1.62383e-28
6	6:10799782_G_A	MAK	G	A	0.1674	0.1917	0.01505	0.4125	1.71185e-28
12	12:56992630_G_C	RBMS2	G	C	0.3605	0.2016	0.01586	0.4128	1.71566e-28
1	1:113171589_T_C	ST7L	T	C	0.4979	-0.1908	0.01499	0.4122	1.80415e-28
2	2:61406561_C_G	AHSA2	C	G	0.5	-0.2263	0.01779	0.4121	1.85059e-28
16	16:84506170_T_G	TLDC1	T	G	0.05794	0.3902	0.02814	0.4575	1.87609e-28
8	8:145057868_A_G	GRINA	A	G	0.4185	0.336	0.02618	0.4173	1.94151e-28
15	15:91514707_A_G	RCCD1	A	G	0.176	0.239	0.01875	0.414	1.98944e-28
6	6:32592985_A_G	HLA-DRB5	A	G	0.1631	3.229	0.2541	0.4115	2.07018e-28
15	15:40321351_C_A	SRP14	C	A	0.412	0.2696	0.02122	0.4113	2.16853e-28
8	8:145048666_G_T	GRINA	G	T	0.4721	-0.3154	0.02473	0.4143	2.23729e-28
11	11:118463221_A_T	BC051841	A	T	0.1695	0.3834	0.02693	0.4707	2.2511e-28
11	11:118463221_A_T	BC042896	A	T	0.1695	0.3834	0.02693	0.4707	2.2511e-28
6	6:26914643_G_C	RP11-457M11.5	G	C	0.2918	-0.2408	0.01897	0.4109	2.30968e-28
11	11:130771768_C_T	SNX19	C	T	0.3991	-0.1292	0.01018	0.4109	2.34258e-28
14	14:64923977_A_G	ZBTB25	A	G	0.3348	-0.169	0.01331	0.4109	2.34375e-28
19	19:33370070_G_A	CEP89	G	A	0.3627	-0.1577	0.01214	0.4242	2.45742e-28
17	17:16254494_G_C	ZSWIM7	G	C	0.4571	-0.4178	0.03294	0.4106	2.48696e-28
11	11:68603346_T_C	MRPL21	T	C	0.4163	-0.1863	0.01473	0.4102	2.695e-28
11	11:17308273_C_T	PIK3C2A	C	T	0.4034	-0.3555	0.0273	0.4265	2.7197e-28
5	5:140559914_C_T	PCDHB12	C	T	0.3927	-0.2732	0.02157	0.41	2.7955e-28
2	2:61352985_T_C	C2orf74	T	C	0.4249	-0.349	0.02755	0.4099	2.80931e-28
2	2:201730687_C_T	PPIL3	C	T	0.1502	-0.433	0.02396	0.5941	2.84244e-28
9	9:139566288_A_G	AGPAT2	A	G	0.1502	0.3875	0.0306	0.4097	2.95341e-28
22	22:24314006_G_T	GSTT2B	G	T	0.3433	0.4871	0.03847	0.4097	2.95528e-28
22	22:24314006_G_T	GSTT2	G	T	0.3433	0.4871	0.03847	0.4097	2.95528e-28
15	15:45488043_G_A	DUOX1	G	A	0.4292	-0.1944	0.01535	0.4096	2.9866e-28
3	3:151467376_C_T	AADACP1	C	T	0.2082	0.3105	0.02322	0.4385	3.04597e-28
13	13:77429544_A_G	KCTD12	A	G	0.05365	1.392	0.09451	0.4921	3.12003e-28
16	16:12695394_G_A	SNX29	G	A	0.1524	0.3607	0.02851	0.4092	3.23419e-28
14	14:24504121_A_G	DHRS4	A	G	0.06867	-0.5074	0.03512	0.4779	3.30988e-28
3	3:126247458_A_G	CHST13	A	G	0.2725	-0.5059	0.03996	0.4118	3.33443e-28
7	7:97850599_C_A	TECPR1	C	A	0.4785	-0.2234	0.01769	0.4084	3.82477e-28
19	19:33353357_T_C	SLC7A9	T	C	0.1524	0.2483	0.01967	0.4083	3.86948e-28
17	17:16241303_G_A	ZSWIM7	G	A	0.47	-0.4226	0.03347	0.4083	3.88646e-28
8	8:109364894_T_C	AS:GRCh38	T	C	0.4464	-0.2838	0.02216	0.4173	3.90601e-28
6	6:31555392_A_C	LST1	A	C	0.1803	-0.5312	0.04089	0.4232	3.99278e-28
1	1:154243457_T_A	HAX1	T	A	0.1373	-0.3182	0.02337	0.4473	4.09529e-28
17	17:45187860_T_C	MYL4	T	C	0.09227	0.4085	0.02977	0.46	4.1925e-28
4	4:99883133_T_A	EIF4E	T	A	0.4785	-0.1545	0.0122	0.4108	4.34234e-28
6	6:32587588_G_A	HLA-DRB6	G	A	0.4549	-1.668	0.1323	0.4076	4.421e-28
20	20:44417938_G_A	WFDC3	G	A	0.4399	-0.2865	0.02265	0.4101	4.75689e-28
17	17:5277729_T_A	NUP88	T	A	0.3283	0.2319	0.01838	0.409	4.80481e-28
17	17:5277729_T_A	RABEP1	T	A	0.3283	0.2319	0.01838	0.409	4.80481e-28
6	6:2999701_G_C	NQO2	G	C	0.2918	-0.3396	0.02696	0.4072	4.82425e-28
2	2:17813670_T_C	SMC6	T	C	0.2017	-0.4102	0.02936	0.4623	4.89755e-28
13	13:94431860_C_G	GPC6	C	G	0.2833	0.5631	0.04473	0.4069	5.09037e-28
13	13:43608520_C_T	DNAJC15	C	T	0.3798	-0.3032	0.02367	0.4175	5.11472e-28
20	20:25434667_G_A	NANP	G	A	0.4013	0.2703	0.02148	0.4068	5.2067e-28
12	12:65765944_A_G	LEMD3	A	G	0.2361	-0.3231	0.02333	0.4591	5.26848e-28
22	22:38898051_T_C	KDELR3	T	C	0.3369	0.3596	0.02826	0.4132	5.28932e-28
12	12:50646279_T_G	CERS5	T	G	0.4356	0.2165	0.01721	0.4067	5.32561e-28
4	4:79520315_T_C	LINC01094	T	C	0.2897	-0.62	0.04929	0.4064	5.59396e-28
17	17:7121785_T_C	ELP5	T	C	0.3305	0.2116	0.01659	0.4144	5.69467e-28
18	18:20906339_C_A	TMEM241	C	A	0.4485	0.2946	0.02343	0.4063	5.78152e-28
2	2:65538235_A_G	SPRED2	A	G	0.05794	0.688	0.03725	0.6036	6.06785e-28
6	6:26803963_C_T	ZNF322	C	T	0.4421	0.2528	0.02013	0.4058	6.33016e-28
3	3:126249015_T_G	CHST13	T	G	0.2146	-0.5285	0.04211	0.4076	6.42607e-28
16	16:11406803_T_C	RMI2	T	C	0.4013	0.1756	0.01399	0.4055	6.66733e-28
6	6:32565169_T_C	HLA-DRB1	T	C	0.1717	1.945	0.1549	0.4054	6.78901e-28
8	8:145062228_A_G	GRINA	A	G	0.4421	0.3146	0.02492	0.4093	7.51832e-28
20	20:48251139_A_G	B4GALT5	A	G	0.2382	0.2306	0.01838	0.4062	7.54623e-28
12	12:6688973_C_A	TAPBPL	C	A	0.3112	0.2246	0.01791	0.4048	7.63279e-28
2	2:70029627_G_A	AK125871	G	A	0.2554	0.2918	0.02328	0.4048	7.65188e-28
7	7:91772998_T_C	KRIT1	T	C	0.07511	-0.3124	0.02399	0.4256	7.84689e-28
1	1:212934372_C_T	NSL1	C	T	0.3433	0.1482	0.01183	0.4046	7.94514e-28
8	8:49647910_C_A	EFCAB1	C	A	0.4485	0.1467	0.01171	0.4046	8.01423e-28
12	12:117465981_C_T	FBXW8	C	T	0.2983	-0.1923	0.01535	0.4046	8.04373e-28
21	21:30234425_C_G	LTN1	C	G	0.3991	-0.2115	0.0169	0.4042	8.74473e-28
14	14:39397013_G_A	TRAPPC6B	G	A	0.3112	-0.3211	0.02526	0.4126	9.49435e-28
10	10:100176339_G_A	PYROXD2	G	A	0.3348	0.255	0.02039	0.4037	9.51077e-28
6	6:110819059_G_T	SLC22A16	G	T	0.1588	0.3801	0.02913	0.4307	1.0292e-27
6	6:31272553_A_G	HLA-C	A	G	0.3112	-0.6495	0.04653	0.4652	1.04777e-27
6	6:32576626_A_G	HLA-DRB1	A	G	0.3176	1.649	0.132	0.4032	1.04831e-27
16	16:2014954_C_T	SNHG9	C	T	0.4421	-0.2218	0.01779	0.4032	1.05539e-27
1	1:43279132_T_C	SVBP	T	C	0.2618	0.2209	0.01734	0.4137	1.06604e-27
2	2:110866150_A_G	LINC00116	A	G	0.06438	0.4696	0.03674	0.4152	1.06979e-27
1	1:86784804_C_A	ODF2L	C	A	0.4506	0.283	0.02266	0.4031	1.0748e-27
18	18:9957918_G_T	VAPA	G	T	0.3734	-0.282	0.02258	0.4029	1.11388e-27
19	19:54874155_A_G	LAIR2	A	G	0.1803	0.4064	0.03255	0.4028	1.12737e-27
20	20:34433561_T_C	CPNE1	T	C	0.1352	-0.3005	0.02081	0.4777	1.14006e-27
10	10:65365385_T_C	NRBF2	C	T	0.4742	0.2147	0.01709	0.4071	1.14107e-27
7	7:99858505_T_C	PILRB	T	C	0.1953	0.3211	0.02501	0.4175	1.15834e-27
6	6:160069637_C_G	TCP1	C	G	0.2082	0.2657	0.02074	0.4165	1.22901e-27
14	14:24504121_A_G	DHRS4L2	A	G	0.06867	-0.5018	0.0353	0.4699	1.25924e-27
8	8:82708819_G_A	SNX16	G	A	0.4528	0.1816	0.01457	0.4021	1.31299e-27
10	10:122678080_T_C	WDR11	T	C	0.1867	-0.5457	0.04378	0.4021	1.3148e-27
10	10:101953705_C_A	CWF19L1	C	A	0.4571	0.1354	0.01078	0.4086	1.32687e-27
16	16:12644601_A_G	SNX29	A	G	0.1738	0.3421	0.02745	0.402	1.32989e-27
10	10:81685024_C_A	SFTPD	C	A	0.3176	0.4885	0.03921	0.4019	1.3668e-27
19	19:9548698_C_T	ZNF266	C	T	0.382	-0.221	0.01774	0.4018	1.39245e-27
12	12:113435109_A_G	OAS1	A	G	0.3433	-0.5104	0.04092	0.4035	1.40221e-27
1	1:46224780_C_G	IPP	C	G	0.2983	-0.2017	0.01572	0.4183	1.41107e-27
1	1:2327815_C_T	RER1	C	T	0.3734	-0.2246	0.01804	0.4016	1.44592e-27
2	2:87295713_T_A	RGPD1	T	A	0.4399	0.3278	0.02636	0.4011	1.57323e-27
2	2:87295713_T_A	PLGLB1	T	A	0.4399	0.3278	0.02636	0.4011	1.57323e-27
2	2:3472665_G_A	BC035567	G	A	0.4185	-0.2014	0.01622	0.4012	1.58193e-27
2	2:3472665_G_A	AK094181	G	A	0.4185	-0.2014	0.01622	0.4012	1.58193e-27
2	2:3472665_G_A	AL390132	G	A	0.4185	-0.2014	0.01622	0.4012	1.58193e-27
2	2:233753340_A_G	NGEF	A	G	0.3648	0.3715	0.02987	0.4011	1.59314e-27
6	6:27029809_G_A	RP11-457M11.5	G	A	0.1202	-0.3254	0.02617	0.4011	1.59403e-27
12	12:57490100_T_C	STAT6	T	C	0.2339	0.3098	0.02491	0.4021	1.62114e-27
6	6:32791299_A_C	TAP2	A	C	0.3155	-0.2602	0.02061	0.4114	1.64795e-27
10	10:16585522_T_C	PTER	T	C	0.4485	-0.38	0.03057	0.4009	1.65306e-27
3	3:48237104_G_T	ZNF589	G	T	0.3262	0.227	0.01823	0.4025	1.66609e-27
17	17:7187123_T_C	ELP5	T	C	0.3047	0.2138	0.01693	0.4096	1.71041e-27
5	5:81600339_G_A	RPS23	G	A	0.2833	-0.623	0.04579	0.4502	1.74759e-27
12	12:10097609_T_C	CLEC12A	T	C	0.191	0.6564	0.05265	0.4044	1.76918e-27
12	12:58299037_G_A	ATP23	G	A	0.412	-0.2637	0.02101	0.4064	1.77929e-27
9	9:131614082_A_C	ENDOG	A	C	0.3219	-0.1649	0.01311	0.4075	1.79305e-27
9	9:131614082_A_C	SPOUT1	A	C	0.3219	-0.1649	0.01311	0.4075	1.79305e-27
2	2:17986417_G_A	SMC6	G	A	0.1974	-0.394	0.02956	0.4391	1.84008e-27
10	10:102645384_C_G	MRPL43	C	G	0.2425	0.2814	0.02266	0.4003	1.85819e-27
2	2:128127122_T_C	MAP3K2	T	C	0.3391	-0.2708	0.02084	0.4267	1.86629e-27
6	6:133074133_A_G	VNN2	A	G	0.3734	-0.6658	0.05364	0.4001	1.90734e-27
11	11:64548015_G_A	LF211197	G	A	0.1159	0.5166	0.03431	0.5007	1.97865e-27
11	11:64548015_G_A	LF385274	G	A	0.1159	0.5166	0.03431	0.5007	1.97865e-27
11	11:64548015_G_A	D26121	G	A	0.1159	0.5166	0.03431	0.5007	1.97865e-27
19	19:33369655_C_A	CEP89	C	A	0.412	-0.1493	0.01183	0.4103	1.9929e-27
17	17:44322960_G_A	MAPK8IP1P2	G	A	0.1266	0.8063	0.065	0.3998	2.02582e-27
17	17:44083948_C_T	MAPK8IP1P2	C	T	0.4163	0.5535	0.04462	0.3998	2.03887e-27
14	14:24481452_C_G	DHRS4L2	C	G	0.09013	-0.4689	0.0296	0.524	2.07872e-27
6	6:29798140_G_A	AF036977	G	A	0.4356	-0.3719	0.03001	0.3994	2.21599e-27
6	6:29798140_G_A	BC011879	G	A	0.4356	-0.3719	0.03001	0.3994	2.21599e-27
6	6:29798140_G_A	BC021249	G	A	0.4356	-0.3719	0.03001	0.3994	2.21599e-27
17	17:43778768_T_C	BC041653	T	C	0.4485	-0.221	0.01773	0.4033	2.26802e-27
12	12:58117645_C_T	EEF1AKMT3	C	T	0.3369	0.1814	0.01448	0.4057	2.27667e-27
1	1:39309107_C_T	GJA9	C	T	0.4871	0.146	0.01179	0.3992	2.30141e-27
1	1:39309107_C_T	GJA9-MYCBP	C	T	0.4871	0.146	0.01179	0.3992	2.30141e-27
20	20:21494987_A_G	XRN2	A	G	0.1502	0.3869	0.03006	0.4209	2.38201e-27
4	4:103190486_G_A	SLC39A8	G	A	0.3326	0.697	0.05628	0.399	2.38975e-27
6	6:31227402_C_T	PSORS1C3	C	T	0.1052	0.5319	0.03335	0.5307	2.42099e-27
2	2:228133001_T_C	MFF	T	C	0.2446	1.084	0.0876	0.3988	2.46648e-27
17	17:44078982_T_A	LINC02210	T	A	0.4485	0.4317	0.03488	0.3987	2.53727e-27
14	14:39486040_G_A	TRAPPC6B	G	A	0.2768	-0.3343	0.02649	0.4092	2.5589e-27
12	12:109848903_C_T	KCTD10	C	T	0.412	0.3989	0.03225	0.3985	2.6123e-27
17	17:44064851_C_T	ARL17A	C	T	0.2511	0.3671	0.02968	0.3985	2.62748e-27
13	13:31921717_A_G	B3GLCT	A	G	0.2597	-0.2273	0.01801	0.4091	2.69348e-27
7	7:133970628_G_A	SLC35B4	G	A	0.4721	0.179	0.01451	0.3983	2.73117e-27
8	8:28762798_G_A	HMBOX1	G	A	0.1373	-0.4645	0.0367	0.4169	2.75469e-27
15	15:40732793_G_A	C15orf57	G	A	0.3412	0.1751	0.01417	0.3981	2.82176e-27
2	2:70401488_A_G	PCYOX1	A	G	0.3069	-0.2398	0.01919	0.4045	3.13883e-27
5	5:108667194_C_T	PJA2	C	T	0.07725	-0.4972	0.03422	0.4863	3.16102e-27
22	22:38196573_G_T	H1F0	G	T	0.3069	-0.2251	0.01772	0.4145	3.32452e-27
12	12:121430537_A_C	C12orf43	A	C	0.1009	-0.3314	0.01954	0.5588	3.32683e-27
6	6:110796405_C_T	SLC22A16	C	T	0.08584	0.483	0.03806	0.4172	3.35757e-27
2	2:61621307_G_A	AHSA2	G	A	0.5	-0.2222	0.01801	0.3972	3.38353e-27
11	11:33401695_C_T	KIAA1549L	C	T	0.4635	0.2062	0.01672	0.3972	3.38843e-27
6	6:133060195_A_T	VNN2	A	T	0.4227	-0.6406	0.05193	0.3971	3.41794e-27
18	18:12976467_G_T	CEP192	G	T	0.4914	0.1691	0.01365	0.4002	3.46275e-27
3	3:122066340_G_A	CCDC58	G	A	0.4592	0.3139	0.02545	0.397	3.47529e-27
1	1:151847126_C_T	THEM4	C	T	0.4421	0.2088	0.01693	0.397	3.52085e-27
16	16:29043450_T_G	RRN3P2	T	G	0.2897	0.1607	0.01303	0.3968	3.61155e-27
20	20:37200597_C_T	SNHG17	C	T	0.1631	0.3811	0.02991	0.4148	3.63009e-27
10	10:43175448_A_G	LINC00839	A	G	0.2961	0.2224	0.01804	0.3967	3.67921e-27
7	7:128584084_C_T	IRF5	C	T	0.4506	-0.5555	0.04507	0.3967	3.71168e-27
17	17:30639238_C_T	C17orf75	C	T	0.3562	0.1949	0.01564	0.403	3.82607e-27
4	4:2961344_T_C	GRK4	T	C	0.2532	-0.2337	0.0182	0.4197	3.82812e-27
6	6:29781049_T_G	HLA-H	T	G	0.4292	-0.587	0.04766	0.3964	3.91893e-27
6	6:32450678_C_T	HLA-DRB6	C	T	0.3412	-1.696	0.1377	0.3963	3.99696e-27
7	7:116088721_G_A	CAV1	G	A	0.2446	0.4614	0.03748	0.3963	4.0436e-27
3	3:154048295_C_T	DHX36	C	T	0.1545	0.1729	0.01404	0.3962	4.06914e-27
1	1:43281728_T_C	SVBP	T	C	0.1695	0.2628	0.02058	0.4147	4.0844e-27
13	13:95273125_A_T	GPR180	A	T	0.397	0.1816	0.01472	0.3982	4.22023e-27
12	12:54074777_A_G	ATP5G2	A	G	0.3112	0.2385	0.01877	0.4134	4.2414e-27
6	6:26404374_G_A	BTN3A2	G	A	0.2511	-0.4201	0.03283	0.4181	4.26019e-27
1	1:213010094_A_G	FLVCR1-AS1	A	G	0.2897	-0.3392	0.02757	0.3959	4.32081e-27
8	8:144984956_A_G	GRINA	A	G	0.4936	0.3089	0.02499	0.3992	4.4779e-27
1	1:171649555_A_G	VAMP4	A	G	0.1524	0.2989	0.02418	0.3993	4.53724e-27
17	17:635080_A_C	FAM57A	C	A	0.4828	0.2038	0.01657	0.3956	4.57402e-27
4	4:142109808_A_G	RNF150	A	G	0.2253	-0.4302	0.03414	0.4085	4.68189e-27
18	18:9959882_T_C	VAPA	T	C	0.4614	0.2639	0.02147	0.3954	4.76081e-27
17	17:15175570_A_C	TEKT3	A	C	0.3948	-0.49	0.03986	0.3954	4.76974e-27
7	7:141626494_C_G	TAS2R5	C	G	0.4785	-0.1593	0.01297	0.3951	5.07746e-27
6	6:31247203_T_A	HLA-C	T	A	0.3798	-0.6109	0.04595	0.441	5.08274e-27
4	4:99852247_A_G	EIF4E	A	G	0.3155	-0.1652	0.01344	0.3966	5.08573e-27
7	7:1111633_T_C	ZFAND2A	T	C	0.4785	0.1751	0.01426	0.395	5.16796e-27
3	3:126227185_G_A	CHST13	G	A	0.3369	-0.4795	0.03891	0.3986	5.18722e-27
6	6:107087081_G_A	QRSL1	G	A	0.3798	-0.1332	0.01085	0.3949	5.20535e-27
5	5:489133_T_C	PP7080	T	C	0.2017	0.2741	0.02233	0.3948	5.35142e-27
7	7:127658704_G_C	LF207053	G	C	0.367	0.1877	0.015	0.406	5.50643e-27
7	7:127658704_G_C	AK025082	G	C	0.367	0.1877	0.015	0.406	5.50643e-27
7	7:134011703_C_G	SLC35B4	C	G	0.4506	0.1746	0.01426	0.3946	5.62958e-27
8	8:145573172_T_C	CPSF1	T	C	0.4764	-0.195	0.01589	0.3944	5.76291e-27
14	14:58472841_C_A	C14orf37	C	A	0.2167	-0.4273	0.03484	0.3954	5.7675e-27
6	6:29907740_G_A	HLA-A	G	A	0.4442	0.2467	0.02011	0.3944	5.82594e-27
5	5:93891091_C_T	SLF1	C	T	0.3305	-0.2308	0.01858	0.4016	5.83833e-27
16	16:425785_T_C	TMEM8A	T	C	0.4464	-0.2362	0.01926	0.3942	5.9417e-27
2	2:61400427_C_G	AHSA2	C	G	0.4485	-0.2255	0.0184	0.3942	6.02731e-27
19	19:56957811_T_C	ZNF667-AS1	T	C	0.2725	0.4574	0.03732	0.3951	6.13031e-27
10	10:104611764_C_A	AS3MT	C	A	0.2661	-0.2864	0.02296	0.4035	6.20429e-27
10	10:104611764_C_A	BORCS7-ASMT	C	A	0.2661	-0.2864	0.02296	0.4035	6.20429e-27
4	4:77194473_G_A	FAM47E	G	A	0.3283	0.299	0.0244	0.394	6.21661e-27
10	10:131303513_A_G	MGMT	A	G	0.3069	-0.2341	0.01883	0.4018	6.26313e-27
11	11:126176578_G_A	FOXRED1	G	A	0.2446	-0.1834	0.01433	0.419	6.29259e-27
17	17:2168104_T_G	SRR	T	G	0.2833	-0.1791	0.01439	0.4033	6.56012e-27
21	21:42619749_T_C	BACE2	T	C	0.3906	0.2178	0.01778	0.3937	6.64385e-27
2	2:46987935_T_G	SOCS5	T	G	0.4592	0.201	0.01635	0.3965	6.65583e-27
18	18:12995129_T_C	CEP192	T	C	0.4206	-0.171	0.01386	0.3981	6.68751e-27
6	6:133069713_T_C	VNN2	T	C	0.4485	-0.6155	0.05028	0.3935	6.8699e-27
5	5:56273693_G_A	SETD9	G	A	0.309	-0.2498	0.01917	0.4292	7.1196e-27
8	8:23277878_A_G	ENTPD4	A	G	0.2811	0.2651	0.02166	0.3932	7.20521e-27
9	9:77698266_C_A	NMRK1	A	C	0.4635	0.2229	0.01822	0.3931	7.35096e-27
6	6:31248432_G_A	HLA-C	G	A	0.4485	-0.5509	0.04293	0.4237	7.44247e-27
7	7:6028647_T_C	EIF2AK1	T	C	0.3991	0.1732	0.01417	0.3929	7.6565e-27
6	6:29671300_T_G	HLA-H	T	G	0.4635	0.5808	0.04751	0.3929	7.73938e-27
14	14:65414738_G_C	CHURC1	G	C	0.2554	0.765	0.06257	0.3928	7.77957e-27
6	6:26825468_T_C	RP11-457M11.5	T	C	0.176	-0.2794	0.02286	0.3927	7.93967e-27
5	5:81564633_A_G	RPS23	A	G	0.4421	-0.5858	0.04573	0.4206	7.99204e-27
10	10:104612335_A_T	BORCS7-ASMT	A	T	0.3455	-0.2729	0.02206	0.3996	8.02579e-27
10	10:104612335_A_T	AS3MT	A	T	0.3455	-0.2729	0.02206	0.3996	8.02579e-27
16	16:29169229_T_C	RRN3P2	T	C	0.3197	0.1544	0.01263	0.3926	8.11993e-27
15	15:42191519_A_G	SPTBN5	A	G	0.3884	-0.19	0.01547	0.3969	8.16895e-27
9	9:139613998_T_C	SNHG7	T	C	0.1438	-0.4539	0.0291	0.5184	8.23859e-27
5	5:75919749_C_T	F2RL2	C	T	0.3283	0.3786	0.03099	0.3925	8.32724e-27
13	13:43554460_A_G	DNAJC15	A	G	0.3026	-0.3158	0.02554	0.4003	8.39619e-27
2	2:181969380_T_A	LF383701	T	A	0.4142	0.4262	0.03465	0.3968	9.26799e-27
2	2:181969380_T_A	AK002088	T	A	0.4142	0.4262	0.03465	0.3968	9.26799e-27
17	17:5326341_T_C	RABEP1	T	C	0.3412	0.2276	0.01862	0.3937	9.52309e-27
17	17:5326341_T_C	NUP88	T	C	0.3412	0.2276	0.01862	0.3937	9.52309e-27
16	16:17205876_C_T	XYLT1	C	T	0.4828	0.7636	0.06261	0.3917	9.74384e-27
11	11:126060083_A_G	FOXRED1	A	G	0.3841	-0.1506	0.01206	0.4072	9.94619e-27
18	18:59820008_G_A	PIGN	G	A	0.3884	0.1876	0.01526	0.3966	1.04981e-26
21	21:42689637_T_G	FAM3B	T	G	0.1588	0.3217	0.0263	0.3951	1.05597e-26
5	5:74163928_C_T	NSA2	C	T	0.1953	0.2551	0.02037	0.4055	1.08335e-26
6	6:41068500_A_G	ADCY10P1	A	G	0.1245	0.2895	0.02377	0.3909	1.12564e-26
19	19:9581467_A_T	ZNF266	A	T	0.3519	-0.2194	0.01802	0.3909	1.13691e-26
11	11:68748003_T_C	MRPL21	T	C	0.3906	-0.1945	0.01601	0.391	1.13793e-26
3	3:126270735_A_G	CHST13	A	G	0.3004	-0.4843	0.03971	0.3937	1.16203e-26
17	17:48624045_G_A	SPATA20	G	A	0.09013	-0.4061	0.03338	0.3906	1.19604e-26
17	17:38215117_A_G	GSDMA	G	A	0.4936	0.3544	0.02913	0.3906	1.19896e-26
19	19:19800289_G_A	ATP13A1	G	A	0.04936	0.7674	0.05468	0.4646	1.21001e-26
3	3:170610316_C_A	RPL22L1	C	A	0.4464	0.2155	0.01762	0.3941	1.28587e-26
16	16:22377003_A_G	POLR3E	A	G	0.2725	0.19	0.01563	0.3902	1.29174e-26
12	12:131274394_A_T	STX2	A	T	0.427	-0.1451	0.01194	0.3901	1.32364e-26
12	12:93721801_G_A	LOC643339	G	A	0.3455	-0.2179	0.01793	0.39	1.32865e-26
22	22:39117469_G_T	KDELR3	G	T	0.2811	0.3739	0.03033	0.3979	1.40488e-26
1	1:230885776_T_C	CAPN9	T	C	0.3262	0.2483	0.02045	0.3897	1.43101e-26
19	19:46971354_A_T	PNMA8A	A	T	0.1588	0.3859	0.03178	0.3896	1.4472e-26
1	1:204491612_G_A	MDM4	G	A	0.3605	-0.1892	0.01542	0.3957	1.44855e-26
6	6:29894243_T_C	HLA-A	T	C	0.382	0.2441	0.02011	0.3896	1.45172e-26
17	17:16230490_A_G	CENPV	A	G	0.4442	-0.3058	0.02519	0.3895	1.46204e-26
10	10:115465925_T_G	CASP7	T	G	0.1974	-0.3045	0.02504	0.3913	1.50386e-26
19	19:57039314_G_A	ZNF667-AS1	G	A	0.3004	0.5	0.04124	0.3899	1.53672e-26
2	2:208531683_T_C	METTL21A	T	C	0.1953	-0.2504	0.01881	0.4374	1.55813e-26
11	11:74257489_G_A	LOC100287896	G	A	0.1738	0.3568	0.02847	0.4058	1.57144e-26
1	1:110229787_C_T	GSTM2	C	T	0.2854	0.504	0.04155	0.3891	1.5853e-26
10	10:100144782_T_C	PYROXD2	T	C	0.3112	0.2343	0.01932	0.389	1.60911e-26
4	4:960542_G_T	UVSSA	G	T	0.04077	0.6526	0.04721	0.456	1.61924e-26
10	10:82249752_G_A	TSPAN14	G	A	0.2017	0.275	0.02267	0.389	1.61939e-26
18	18:74735170_T_C	MBP	T	C	0.4163	-0.3421	0.02821	0.3889	1.64338e-26
20	20:37209506_A_G	SNHG17	A	G	0.2232	0.3533	0.02776	0.4142	1.6517e-26
15	15:40737490_C_T	C15orf57	C	T	0.4979	-0.1616	0.01333	0.3888	1.69296e-26
12	12:57482252_G_A	STAT6	G	A	0.4678	0.2572	0.02113	0.3919	1.70738e-26
5	5:74010102_G_C	NSA2	G	C	0.1266	0.3032	0.02388	0.412	1.72177e-26
2	2:69995580_A_G	AK125871	G	A	0.4785	0.2441	0.02014	0.3886	1.73844e-26
14	14:64792764_G_T	SYNE2	G	T	0.4034	0.2718	0.02243	0.3886	1.74343e-26
1	1:169135429_A_G	NME7	A	G	0.4034	-0.2017	0.0165	0.3938	1.75421e-26
4	4:119146315_C_T	SNHG8	C	T	0.4721	-0.7272	0.05862	0.404	1.77299e-26
1	1:206637133_T_C	SRGAP2	T	C	0.221	-0.2312	0.01765	0.4293	1.79564e-26
4	4:187166802_C_G	CYP4V2	C	G	0.4828	-0.3156	0.02606	0.3883	1.84631e-26
12	12:109896165_C_T	KCTD10	C	T	0.4528	0.3873	0.03198	0.3883	1.85778e-26
22	22:38988115_G_A	KDELR3	G	A	0.3369	0.3546	0.02897	0.3945	1.87547e-26
3	3:39015981_C_T	WDR48	C	T	0.1567	0.3285	0.02618	0.4063	1.88182e-26
17	17:8064779_G_C	TMEM107	G	C	0.2833	0.4029	0.03328	0.3882	1.8906e-26
2	2:70541938_C_T	PCYOX1	C	T	0.309	-0.2489	0.02029	0.3955	1.90381e-26
19	19:50471300_G_T	VRK3	G	T	0.1695	-0.2618	0.02081	0.4075	1.91598e-26
1	1:53051993_T_G	GPX7	T	G	0.427	-0.3231	0.0267	0.388	1.95483e-26
6	6:29831983_A_C	HLA-H	A	C	0.4206	0.6168	0.05097	0.388	1.97313e-26
11	11:118831335_G_A	CCDC84	G	A	0.2983	0.2138	0.01767	0.3879	2.01531e-26
7	7:141437940_A_C	TAS2R5	A	C	0.4485	-0.1619	0.01339	0.3877	2.07129e-26
13	13:48698793_T_C	MED4	T	C	0.1695	0.3805	0.03033	0.4062	2.13837e-26
17	17:8185902_C_T	TMEM107	C	T	0.4957	0.3789	0.03135	0.3875	2.16715e-26
1	1:52785160_G_A	CC2D1B	G	A	0.4077	-0.1808	0.01495	0.3874	2.18049e-26
6	6:31525105_G_T	ATP6V1G2	G	T	0.2146	0.1981	0.01639	0.3873	2.25733e-26
1	1:37902115_A_G	LINC01137	A	G	0.4227	-0.2342	0.01939	0.3872	2.26634e-26
19	19:50466294_C_T	VRK3	C	T	0.2296	-0.2191	0.01773	0.3991	2.30381e-26
15	15:60812924_A_G	ICE2	A	G	0.2876	0.2075	0.01718	0.3871	2.30839e-26
12	12:7338947_C_T	PEX5	C	T	0.4464	-0.1594	0.0131	0.3918	2.33286e-26
19	19:9611224_G_A	ZNF266	G	A	0.4185	-0.2134	0.01767	0.387	2.38119e-26
12	12:7014962_G_A	SPSB2	G	A	0.1996	0.2784	0.02242	0.4012	2.43215e-26
11	11:113200709_G_A	TTC12	G	A	0.3133	0.2336	0.01933	0.3883	2.4369e-26
22	22:39125074_C_G	KDELR3	C	G	0.2811	0.3764	0.03071	0.3951	2.44106e-26
12	12:110000394_T_C	KCTD10	T	C	0.1738	0.5305	0.04395	0.3868	2.48398e-26
17	17:6677396_A_G	XAF1	A	G	0.2618	0.4801	0.03976	0.3891	2.51486e-26
5	5:34014022_A_G	AMACR	A	G	0.3391	-0.2458	0.02036	0.3867	2.51923e-26
20	20:43989654_A_T	SYS1	A	T	0.3777	-0.1396	0.01157	0.3864	2.63735e-26
1	1:86791361_A_G	ODF2L	A	G	0.324	0.3058	0.02535	0.3864	2.6697e-26
5	5:418093_G_A	PP7080	G	A	0.118	0.3345	0.02775	0.3862	2.76519e-26
17	17:15192188_C_T	TEKT3	C	T	0.4785	-0.4652	0.03859	0.3862	2.78086e-26
15	15:49147189_T_C	EID1	T	C	0.09657	-0.3579	0.02559	0.4619	2.79064e-26
2	2:20158464_C_A	TTC32	C	A	0.06438	0.572	0.04649	0.3969	2.79184e-26
17	17:18230380_T_C	SHMT1	T	C	0.3948	-0.293	0.02426	0.3881	2.8551e-26
6	6:29688501_A_C	HLA-H	A	C	0.3712	-0.5889	0.04887	0.3859	2.89273e-26
19	19:53567322_C_G	AK024789	C	G	0.1824	-0.3602	0.02993	0.3854	3.23069e-26
19	19:53567322_C_G	AK024442	C	G	0.1824	-0.3602	0.02993	0.3854	3.23069e-26
19	19:53567322_C_G	CR749613	C	G	0.1824	-0.3602	0.02993	0.3854	3.23069e-26
10	10:81651522_G_C	SFTPD	G	C	0.3412	0.4498	0.03739	0.3852	3.3511e-26
7	7:150542711_A_G	AOC1	A	G	0.3112	0.2989	0.02269	0.4364	3.41719e-26
7	7:143868570_A_G	ARHGEF35	A	G	0.1996	-0.6513	0.03974	0.5464	3.45812e-26
11	11:707152_C_G	TMEM80	C	G	0.1652	0.2404	0.01939	0.4006	3.49494e-26
21	21:47715296_T_C	YBEY	T	C	0.3112	0.2778	0.0231	0.3849	3.53938e-26
12	12:7042631_G_A	SPSB2	G	A	0.3133	0.2356	0.01934	0.3923	3.75638e-26
2	2:65297686_T_C	CEP68	T	C	0.3455	-0.1797	0.01496	0.3843	3.97049e-26
17	17:66510442_G_A	PRKAR1A	G	A	0.1652	-1.676	0.1354	0.402	4.11561e-26
2	2:3476677_A_T	BC035567	T	A	0.4979	0.1995	0.01655	0.3873	4.40468e-26
2	2:3476677_A_T	AL390132	T	A	0.4979	0.1995	0.01655	0.3873	4.40468e-26
2	2:3476677_A_T	AK094181	T	A	0.4979	0.1995	0.01655	0.3873	4.40468e-26
6	6:31003469_A_G	PSORS1C3	A	G	0.06867	0.5611	0.04294	0.4315	4.4258e-26
15	15:90389463_C_G	C15orf38-AP3S2	C	G	0.2403	-0.1843	0.01537	0.3836	4.51517e-26
15	15:90389463_C_G	AP3S2	C	G	0.2403	-0.1843	0.01537	0.3836	4.51517e-26
16	16:74712905_A_T	AK122998	A	T	0.3691	0.1725	0.01439	0.3836	4.54658e-26
16	16:74712905_A_T	AK093013	A	T	0.3691	0.1725	0.01439	0.3836	4.54658e-26
20	20:25228144_A_C	NANP	A	C	0.2876	-0.2877	0.02401	0.3833	4.7783e-26
2	2:61368532_T_G	C2orf74	T	G	0.3863	-0.3386	0.02826	0.3832	4.82309e-26
6	6:32635903_A_G	HLA-DRB1	A	G	0.3541	1.573	0.1313	0.3832	4.84955e-26
17	17:45017241_A_G	GOSR2	G	A	0.4828	0.1569	0.01297	0.3898	4.91494e-26
9	9:100675944_T_C	TRMO	T	C	0.2682	0.1643	0.0137	0.3856	5.17179e-26
17	17:16230490_A_G	ZSWIM7	A	G	0.4442	0.3951	0.033	0.3829	5.18527e-26
5	5:93947146_C_T	SLF1	C	T	0.3069	-0.2418	0.01989	0.3911	5.43168e-26
17	17:36456234_A_G	MRPL45	A	G	0.06652	-0.4415	0.03449	0.4181	5.45789e-26
10	10:120915140_G_C	SFXN4	G	C	0.3433	-0.154	0.01287	0.3825	5.55313e-26
20	20:34572834_A_G	CPNE1	A	G	0.1373	-0.291	0.0212	0.4524	5.73621e-26
6	6:32138545_A_C	HLA-DRB5	A	C	0.1116	3.557	0.2975	0.3823	5.77491e-26
1	1:116948712_G_A	ATP1A1-AS1	G	A	0.3047	0.1889	0.0158	0.3822	5.84122e-26
11	11:33399691_A_G	KIAA1549L	A	G	0.4764	-0.1985	0.0166	0.3822	5.85494e-26
1	1:154238383_A_G	UBAP2L	A	G	0.4528	0.1479	0.0124	0.3822	5.87077e-26
9	9:32455320_C_T	DDX58	C	T	0.382	0.223	0.01859	0.3868	6.46741e-26
9	9:123603899_C_A	PSMD5-AS1	C	A	0.2403	0.6829	0.05719	0.3816	6.54006e-26
17	17:41326087_G_T	BRCA1	G	T	0.3326	0.1562	0.01309	0.3816	6.60603e-26
17	17:4924333_A_G	RNF167	A	G	0.1459	0.2301	0.01916	0.3853	6.79667e-26
7	7:128580680_T_G	IRF5	T	G	0.4614	-0.5449	0.04567	0.3813	6.96508e-26
6	6:42133629_G_T	MRPS10	G	T	0.279	-0.1794	0.01477	0.3906	6.99423e-26
3	3:52841220_A_G	ITIH4	A	G	0.1395	-0.3345	0.02682	0.4044	7.18533e-26
3	3:10180557_G_A	VHL	G	A	0.1416	0.5146	0.04315	0.3811	7.20752e-26
2	2:201706347_A_G	PPIL3	A	G	0.1202	-0.4126	0.02893	0.477	7.26834e-26
20	20:30728968_C_T	RP5-836N17.4	C	T	0.4013	0.1716	0.0144	0.3808	7.63816e-26
1	1:175120469_T_C	KIAA0040	T	C	0.382	0.2834	0.02378	0.3807	7.79051e-26
12	12:57033353_T_C	RBMS2	T	C	0.2833	0.2038	0.01709	0.382	7.82591e-26
14	14:103784614_A_T	EIF5	A	T	0.3262	0.198	0.01658	0.3837	7.86761e-26
13	13:43594717_A_G	DNAJC15	A	G	0.4635	0.2959	0.02465	0.3863	7.9018e-26
10	10:100167466_A_G	PYROXD2	A	G	0.2704	0.2525	0.0212	0.3805	8.09355e-26
4	4:103214099_A_T	SLC39A8	A	T	0.3433	0.6589	0.05534	0.3803	8.43933e-26
2	2:55461053_G_A	CLHC1	G	A	0.1137	0.4419	0.03624	0.3958	8.62811e-26
6	6:3006807_G_A	NQO2	G	A	0.2382	-0.347	0.02916	0.38	8.86372e-26
9	9:123151125_T_G	CDK5RAP2	T	G	0.1974	-0.4103	0.02801	0.488	8.88734e-26
1	1:22354327_C_T	LINC00339	C	T	0.1781	0.4018	0.03377	0.38	8.94113e-26
2	2:46858789_C_T	CRIPT	C	T	0.3541	0.1954	0.01644	0.3796	9.62634e-26
2	2:46948175_C_T	SOCS5	C	T	0.4936	-0.1901	0.01592	0.3826	9.67584e-26
20	20:25978849_C_A	NANP	C	A	0.4485	-0.2582	0.02173	0.3793	1.00459e-25
11	11:60130796_C_T	MS4A14	C	T	0.2296	-0.3765	0.03098	0.392	1.00648e-25
18	18:56622718_A_G	ZNF532	A	G	0.4485	-0.1578	0.01331	0.3794	1.00735e-25
15	15:41053250_G_A	C15orf57	G	A	0.427	-0.1648	0.01387	0.3793	1.00949e-25
3	3:126267107_A_G	CHST13	A	G	0.2489	-0.5021	0.04226	0.3814	1.02559e-25
14	14:39543508_C_T	TRAPPC6B	C	T	0.2639	-0.3212	0.02653	0.3891	1.05794e-25
18	18:9929330_A_C	VAPA	A	C	0.3884	-0.2703	0.02278	0.3786	1.15108e-25
2	2:119981523_T_G	STEAP3	T	G	0.4936	-0.3149	0.02639	0.3824	1.16303e-25
10	10:102771573_A_G	MRPL43	A	G	0.2575	0.2717	0.02202	0.3995	1.20685e-25
10	10:102771573_A_G	SEMA4G	A	G	0.2575	0.2717	0.02202	0.3995	1.20685e-25
12	12:58281495_A_T	ATP23	A	T	0.2511	-0.2768	0.02334	0.3795	1.20708e-25
6	6:29916391_C_A	HLA-A	C	A	0.4871	0.2453	0.02069	0.3783	1.22006e-25
10	10:63390451_T_C	C10orf107	T	C	0.08155	0.6138	0.05106	0.3858	1.23406e-25
5	5:93847051_T_C	SLF1	T	C	0.279	-0.2275	0.01891	0.3863	1.24247e-25
14	14:39421742_G_T	TRAPPC6B	G	T	0.2361	-0.3389	0.02794	0.3902	1.25303e-25
8	8:82807349_A_G	SNX16	A	G	0.5	-0.1775	0.01498	0.3781	1.27585e-25
8	8:103815498_C_T	AZIN1	C	T	0.4142	-0.5902	0.0498	0.378	1.27917e-25
8	8:235301_T_C	RPL23AP53	T	C	0.2918	0.2939	0.02482	0.3779	1.32317e-25
4	4:79582497_A_G	LINC01094	A	G	0.2296	-0.661	0.05581	0.3778	1.33343e-25
22	22:43562195_G_A	TSPO	G	A	0.3863	0.1822	0.01524	0.3833	1.36234e-25
6	6:139025122_A_T	RP11-390P2.4	A	T	0.2532	0.2405	0.0199	0.3904	1.36615e-25
3	3:11030953_C_G	SLC6A1	C	G	0.3841	-0.3407	0.02853	0.3827	1.39211e-25
6	6:32632745_A_G	AB209580	A	G	0.221	0.2224	0.01824	0.399	1.43577e-25
18	18:55232757_A_G	FECH	A	G	0.1996	0.2454	0.02021	0.3917	1.47707e-25
7	7:65068046_G_C	ERV3-1	G	C	0.3369	0.2544	0.02151	0.3772	1.49279e-25
19	19:48734018_A_G	CARD8	A	G	0.3476	-0.3014	0.02548	0.3771	1.51263e-25
6	6:32397309_A_G	HLA-DRB5	A	G	0.1674	3.028	0.256	0.3771	1.53635e-25
20	20:21280339_C_T	XRN2	C	T	0.3262	0.2976	0.02427	0.3975	1.5749e-25
16	16:55533585_A_C	LPCAT2	A	C	0.4099	-0.2638	0.02231	0.3769	1.5964e-25
10	10:43062433_A_G	LINC00839	A	G	0.3948	0.2021	0.0171	0.3768	1.62746e-25
17	17:44083948_C_T	BC041653	C	T	0.4163	-0.2257	0.01895	0.3815	1.63743e-25
18	18:3249051_A_G	MYL12A	A	G	0.1352	0.2925	0.02465	0.3808	1.66505e-25
6	6:32825090_A_G	PSMB9	A	G	0.2704	0.3241	0.02745	0.3774	1.7312e-25
9	9:123489688_A_G	PSMD5-AS1	A	G	0.2446	0.6946	0.05883	0.3763	1.76359e-25
2	2:61230647_G_A	C2orf74	G	A	0.4785	0.3374	0.02858	0.3763	1.78121e-25
4	4:5021672_C_T	CYTL1	C	T	0.1159	1.041	0.08377	0.4016	1.84875e-25
7	7:64767767_C_G	ERV3-1	C	G	0.4506	0.2334	0.01979	0.376	1.87666e-25
3	3:111698898_T_C	ABHD10	T	C	0.2361	0.1915	0.01624	0.3758	1.9589e-25
17	17:80845827_C_G	FN3KRP	C	G	0.4163	-0.2251	0.01894	0.3803	1.98341e-25
17	17:10576264_A_T	SCO1	A	T	0.4163	-0.1072	0.009093	0.3756	2.03473e-25
7	7:141429515_A_G	TAS2R5	A	G	0.4356	0.1603	0.0136	0.3756	2.03822e-25
16	16:56719404_T_C	MT1X	T	C	0.3648	-0.5673	0.04805	0.3773	2.03923e-25
8	8:242165_C_G	RPL23AP53	C	G	0.221	0.3339	0.02834	0.3754	2.07803e-25
3	3:121638113_C_G	GOLGB1	C	G	0.1438	-0.5705	0.04161	0.454	2.10604e-25
3	3:88132979_T_G	ZNF654	T	G	0.1609	-0.2527	0.01908	0.4361	2.17183e-25
11	11:60174250_C_T	MS4A14	C	T	0.3369	-0.3224	0.02703	0.3831	2.233e-25
17	17:44121579_C_T	FAM215B	C	T	0.2296	0.3556	0.0302	0.375	2.26335e-25
9	9:85612871_A_G	RASEF	A	G	0.3841	0.1466	0.01236	0.3806	2.27244e-25
17	17:7484101_A_C	LOC100996842	A	C	0.1223	0.2472	0.021	0.3749	2.2792e-25
22	22:30836670_T_C	SF3A1	T	C	0.1416	0.2209	0.01807	0.3938	2.36413e-25
20	20:5074892_C_T	TMEM230	C	T	0.4635	-0.1278	0.0108	0.3787	2.38218e-25
12	12:113463594_C_A	OAS1	C	A	0.3691	-0.5054	0.04287	0.3766	2.43751e-25
14	14:88862529_A_G	SPATA7	A	G	0.2854	-0.17	0.01445	0.3746	2.44174e-25
13	13:33378785_T_A	N4BP2L2	A	T	0.4893	-0.2647	0.02251	0.3746	2.44647e-25
17	17:79980756_C_A	CENPX	C	A	0.4292	-0.1228	0.01037	0.3785	2.4892e-25
10	10:100126295_C_T	PYROXD2	C	T	0.3948	0.2217	0.01886	0.3743	2.55238e-25
8	8:103881011_G_C	AZIN1	G	C	0.3627	-0.5947	0.05062	0.374	2.73001e-25
6	6:30810056_A_G	VARS2	A	G	0.3133	0.202	0.01718	0.3755	2.75043e-25
11	11:836008_T_C	CD151	T	C	0.2918	-0.3371	0.02868	0.3783	2.75604e-25
11	11:18412417_C_T	LDHC	C	T	0.1545	0.2538	0.02067	0.3968	2.84951e-25
18	18:3596818_A_T	DLGAP1-AS1	A	T	0.1094	-0.2962	0.02523	0.3737	2.85449e-25
9	9:139319847_G_A	INPP5E	G	A	0.294	-0.3918	0.03338	0.3737	2.9013e-25
21	21:40604429_G_C	HMGN1	G	C	0.3498	0.2496	0.02127	0.3736	2.94812e-25
6	6:25090257_A_C	CR749466	A	C	0.1953	0.3151	0.02685	0.3735	2.96076e-25
6	6:25090257_A_C	AK126231	A	C	0.1953	0.3151	0.02685	0.3735	2.96076e-25
6	6:25090257_A_C	AK000716	A	C	0.1953	0.3151	0.02685	0.3735	2.96076e-25
6	6:25090257_A_C	AF074480	A	C	0.1953	0.3151	0.02685	0.3735	2.96076e-25
6	6:25090257_A_C	D86324	A	C	0.1953	0.3151	0.02685	0.3735	2.96076e-25
6	6:25090257_A_C	FJ794466	A	C	0.1953	0.3151	0.02685	0.3735	2.96076e-25
15	15:101121817_C_G	AK095448	C	G	0.4185	-0.1168	0.009924	0.3758	3.01523e-25
15	15:101121817_C_G	AK001445	C	G	0.4185	-0.1168	0.009924	0.3758	3.01523e-25
19	19:19702384_A_G	ATP13A1	A	G	0.04936	0.7501	0.0534	0.465	3.01881e-25
11	11:66486143_T_C	RBM14	T	C	0.3326	-0.2233	0.01881	0.38	3.08243e-25
7	7:128585104_G_A	IRF5	G	A	0.3519	-0.545	0.04646	0.3733	3.09433e-25
1	1:20916238_A_G	CDA	A	G	0.324	0.2717	0.02319	0.3737	3.12337e-25
10	10:125650370_G_A	CPXM2	G	A	0.3884	-0.286	0.02443	0.3734	3.15723e-25
7	7:6524843_G_C	KDELR2	G	C	0.2489	-0.256	0.02183	0.3732	3.17729e-25
1	1:89417918_T_C	KYAT3	T	C	0.4013	-0.1803	0.01538	0.373	3.28537e-25
12	12:65594137_G_C	LEMD3	G	C	0.3605	-0.2585	0.02094	0.4028	3.28693e-25
12	12:7026932_C_T	SPSB2	C	T	0.3069	0.2418	0.02031	0.3812	3.29739e-25
16	16:70046721_T_C	PDXDC2P-NPIPB14P	T	C	0.279	-0.4901	0.04181	0.3729	3.3106e-25
10	10:63518232_T_G	C10orf107	T	G	0.06009	0.7135	0.05957	0.3841	3.31916e-25
3	3:121480375_A_G	IQCB1	A	G	0.3863	-0.14	0.01197	0.373	3.38158e-25
17	17:46638154_C_T	HOXB2	C	T	0.2039	-0.2811	0.02341	0.3852	3.47061e-25
10	10:29740084_G_A	AL832706	G	A	0.3605	0.1425	0.01204	0.3794	3.48218e-25
10	10:29740084_G_A	BC050354	G	A	0.3605	0.1425	0.01204	0.3794	3.48218e-25
12	12:10101391_A_G	CLEC12A	A	G	0.1438	0.7186	0.06082	0.3787	3.48624e-25
19	19:2985798_A_G	TLE6	A	G	0.2511	0.1748	0.01493	0.3723	3.70374e-25
11	11:130733185_T_C	SNX19	T	C	0.4399	-0.1192	0.01019	0.3722	3.79473e-25
13	13:94384050_A_G	GPC6	A	G	0.4099	-0.4727	0.04039	0.3722	3.81939e-25
20	20:37068857_C_A	SNHG17	C	A	0.2639	0.3205	0.02643	0.3911	3.85984e-25
11	11:707025_A_G	TMEM80	A	G	0.2124	0.2121	0.01776	0.3829	3.98636e-25
1	1:9332260_C_T	H6PD	C	T	0.1738	-0.3194	0.02731	0.3719	3.996e-25
13	13:94559524_G_A	GPC6	G	A	0.3798	-0.4762	0.04073	0.3718	4.09991e-25
17	17:7207887_A_T	EIF5A	A	T	0.4206	-0.2059	0.01764	0.3718	4.13902e-25
3	3:10201569_A_G	CRELD1	A	G	0.2639	0.3046	0.02606	0.3726	4.15229e-25
14	14:24477942_G_A	DHRS4	G	A	0.09227	-0.4473	0.03056	0.4844	4.15933e-25
8	8:28923294_G_C	HMBOX1	G	C	0.3884	-0.3131	0.02595	0.394	4.21255e-25
20	20:21242161_T_A	XRN2	T	A	0.3155	0.3033	0.02494	0.3935	4.26184e-25
20	20:44445676_A_G	WFDC3	A	G	0.4678	-0.2673	0.02279	0.3743	4.34687e-25
7	7:157051400_T_C	UBE3C	T	C	0.2446	-0.1581	0.01326	0.3819	4.34743e-25
21	21:40585633_G_A	BRWD1	A	G	0.4936	-0.268	0.02295	0.3714	4.41715e-25
10	10:64874754_T_A	NRBF2	A	T	0.4657	0.1973	0.0168	0.3751	4.46075e-25
15	15:100359766_T_C	AK127420	T	C	0.1824	-0.352	0.02823	0.4043	4.49039e-25
6	6:30901895_C_G	VARS2	C	G	0.4592	0.1895	0.01615	0.3742	4.51823e-25
2	2:61373930_T_C	C2orf74	T	C	0.2854	0.372	0.03185	0.3712	4.54439e-25
11	11:17498057_A_G	ABCC8	A	G	0.1609	0.3506	0.02771	0.4135	4.67244e-25
19	19:50486243_G_A	SIGLEC16	G	A	0.1159	0.5258	0.04467	0.3759	4.73096e-25
6	6:29676823_C_T	HLA-H	C	T	0.4635	-0.5741	0.04921	0.3708	4.92741e-25
1	1:110259016_T_G	GSTM5	T	G	0.3433	-0.4857	0.04163	0.3708	4.94305e-25
15	15:40968531_C_T	C15orf57	C	T	0.4957	-0.1693	0.01452	0.3707	5.03447e-25
11	11:68880117_G_A	TPCN2	G	A	0.309	-0.2069	0.01772	0.3722	5.06772e-25
1	1:75190452_C_T	CRYZ	C	T	0.2446	0.3103	0.02661	0.3716	5.0971e-25
1	1:175162489_G_A	KIAA0040	G	A	0.4399	0.2738	0.02348	0.3706	5.12439e-25
2	2:3470186_C_G	BC035567	C	G	0.4356	-0.185	0.0159	0.3705	5.24464e-25
2	2:3470186_C_G	AK094181	C	G	0.4356	-0.185	0.0159	0.3705	5.24464e-25
2	2:3470186_C_G	AL390132	C	G	0.4356	-0.185	0.0159	0.3705	5.24464e-25
2	2:61357777_A_G	AHSA2	A	G	0.4249	-0.2185	0.01874	0.3705	5.24497e-25
17	17:2090341_A_C	SRR	A	C	0.4142	-0.161	0.01359	0.3799	5.25786e-25
21	21:30144081_G_A	LTN1	G	A	0.397	-0.2037	0.01748	0.3703	5.37463e-25
17	17:3525186_G_A	SHPK	G	A	0.3948	0.2133	0.01813	0.3756	5.40879e-25
12	12:121635197_T_C	CAMKK2	T	C	0.2189	0.5387	0.04623	0.3703	5.41055e-25
10	10:134156045_T_C	STK32C	T	C	0.2983	0.1914	0.01645	0.3714	5.47147e-25
17	17:46959208_A_G	UBE2Z	A	G	0.1953	-0.188	0.01611	0.3719	5.61228e-25
7	7:6025703_G_A	EIF2AK1	G	A	0.4721	0.1619	0.0139	0.37	5.67163e-25
7	7:22852499_T_C	TOMM7	T	C	0.367	-0.1177	0.01011	0.37	5.75664e-25
20	20:34175100_T_C	CPNE1	T	C	0.1245	-0.298	0.02206	0.4445	5.75911e-25
2	2:46799343_G_C	CRIPT	G	C	0.4378	0.1862	0.01599	0.3699	5.81286e-25
5	5:9556097_G_A	SNHG18	G	A	0.1245	0.4384	0.03765	0.3698	5.86934e-25
7	7:99560866_C_G	TRIM4	C	G	0.4721	0.2227	0.01913	0.3698	5.9189e-25
9	9:139337738_T_C	INPP5E	T	C	0.382	0.356	0.03058	0.3698	5.93646e-25
12	12:46581573_G_T	SLC38A1	G	T	0.2811	-0.3376	0.02797	0.3888	5.96161e-25
2	2:36781187_G_A	FEZ2	G	A	0.3948	0.1295	0.01108	0.3748	6.24698e-25
13	13:95222890_A_C	GPR180	A	C	0.3798	0.175	0.01502	0.3713	6.25349e-25
22	22:39129708_A_G	KDELR3	A	G	0.2339	0.3795	0.03262	0.3704	6.53793e-25
11	11:94186955_C_T	MRE11	C	T	0.2983	0.1618	0.01392	0.3691	6.74224e-25
12	12:58371577_G_A	ATP23	G	A	0.3863	-0.2546	0.02167	0.3751	6.74547e-25
7	7:38404971_T_A	BC071739	T	A	0.206	-0.3071	0.02642	0.369	6.87817e-25
19	19:41260831_T_C	MIA-RAB4B	T	C	0.09227	1.023	0.08019	0.4164	6.92557e-25
19	19:41260831_T_C	MIA	T	C	0.09227	1.023	0.08019	0.4164	6.92557e-25
2	2:160114000_T_C	WDSUB1	T	C	0.3391	-0.1534	0.01318	0.3705	6.94556e-25
17	17:7183362_A_C	ELP5	A	C	0.3197	0.2001	0.01698	0.3764	7.0066e-25
22	22:45965389_T_G	FBLN1	T	G	0.4721	-0.1611	0.0139	0.3689	7.01636e-25
1	1:168153801_C_T	TIPRL	C	T	0.3283	0.2104	0.01788	0.3758	7.02878e-25
6	6:32656038_C_T	HLA-DRB1	C	T	0.4099	1.414	0.1218	0.3685	7.59281e-25
6	6:42897712_T_C	PEX6	T	C	0.3433	0.2578	0.0222	0.3698	8.00412e-25
17	17:2220780_T_C	SRR	T	C	0.3112	-0.1787	0.01495	0.384	8.036e-25
1	1:175129946_T_C	KIAA0040	C	T	0.4785	-0.2606	0.02246	0.3681	8.06471e-25
3	3:11883827_A_C	TAMM41	A	C	0.4292	-0.1424	0.01219	0.3722	8.21606e-25
5	5:176728400_G_A	RAB24	G	A	0.221	0.158	0.01303	0.3909	8.33728e-25
5	5:96359943_C_G	ERAP2	C	G	0.2167	1.132	0.09767	0.3679	8.42585e-25
7	7:30536611_C_T	GGCT	C	T	0.2082	0.1933	0.01668	0.3687	8.59746e-25
15	15:40357171_G_A	SRP14	G	A	0.3112	0.2663	0.02298	0.3677	8.70971e-25
2	2:70427340_A_G	PCYOX1	A	G	0.4099	-0.2205	0.0189	0.3719	8.83904e-25
16	16:88919457_G_C	TRAPPC2L	G	C	0.2511	0.267	0.02307	0.3672	9.60786e-25
4	4:79527009_G_A	LINC01094	G	A	0.2446	-0.6184	0.05342	0.3671	9.68255e-25
2	2:55394166_G_T	CLHC1	G	T	0.1567	0.415	0.03281	0.4134	9.68981e-25
6	6:32593386_A_C	HLA-DRB6	A	C	0.3391	1.661	0.1435	0.3671	9.70679e-25
14	14:23299135_G_T	MRPL52	G	T	0.4313	0.2197	0.01893	0.3695	1.00986e-24
12	12:69782857_A_G	LYZ	A	G	0.485	-0.7672	0.06596	0.3704	1.02654e-24
1	1:212881535_C_T	FLVCR1-AS1	C	T	0.4399	-0.2925	0.02528	0.3668	1.0266e-24
22	22:24329711_G_A	GSTT2	G	A	0.3948	-0.4736	0.04095	0.3668	1.03681e-24
22	22:24329711_G_A	GSTT2B	G	A	0.3948	-0.4736	0.04095	0.3668	1.03681e-24
19	19:44358042_C_T	LOC100505715	C	T	0.5	0.2327	0.02004	0.3697	1.06922e-24
5	5:140623793_T_C	PCDHB12	T	C	0.4721	-0.2528	0.02187	0.3665	1.07787e-24
12	12:31288955_A_G	DDX11	A	G	0.3884	0.2832	0.02451	0.3663	1.12061e-24
4	4:40036715_A_T	N4BP2	A	T	0.3069	-0.2688	0.02299	0.3738	1.13622e-24
19	19:43986855_A_G	PHLDB3	A	G	0.3562	0.216	0.0187	0.3661	1.16542e-24
16	16:1888486_G_A	FAHD1	G	A	0.1416	0.2686	0.02237	0.3852	1.19036e-24
7	7:6758938_C_T	CCZ1B	C	T	0.4227	-0.8844	0.07659	0.366	1.19682e-24
17	17:80893992_G_C	FN3KRP	G	C	0.412	-0.2208	0.01898	0.3704	1.21604e-24
1	1:37938623_C_T	LINC01137	C	T	0.2382	-0.2756	0.02387	0.3659	1.21986e-24
15	15:41033284_A_C	C15orf57	A	C	0.4335	0.1556	0.01348	0.3657	1.25928e-24
14	14:24410030_T_G	DHRS4L1	T	G	0.08584	-0.4872	0.03699	0.4331	1.29205e-24
14	14:24423090_G_A	DHRS4L2	G	A	0.1373	-0.3532	0.02665	0.4352	1.32643e-24
17	17:7201815_T_C	EIF5A	T	C	0.4099	0.2094	0.01812	0.3675	1.33676e-24
3	3:10342876_C_T	SEC13	C	T	0.4657	0.1694	0.01469	0.3654	1.33779e-24
1	1:119656867_G_A	WARS2	G	A	0.4292	0.6052	0.05249	0.3652	1.36769e-24
12	12:58474863_C_T	ATP23	C	T	0.2983	-0.2679	0.02287	0.3738	1.38385e-24
11	11:837084_A_G	CD151	A	G	0.2446	-0.3377	0.02928	0.3694	1.38686e-24
15	15:30963685_C_T	CHRFAM7A	C	T	0.2811	0.1583	0.01373	0.3652	1.39034e-24
7	7:100025345_T_A	STAG3L5P-PVRIG2P-PILRB	T	A	0.1137	0.3797	0.0327	0.3705	1.39811e-24
17	17:6667830_G_C	XAF1	G	C	0.4099	0.4153	0.03618	0.3652	1.42702e-24
17	17:48263021_C_T	SGCA	C	T	0.3906	0.4756	0.04097	0.3705	1.46038e-24
20	20:21432925_T_C	XRN2	T	C	0.3133	0.2918	0.02472	0.3792	1.46199e-24
6	6:28924530_C_T	LINC01556	T	C	0.4957	-0.1261	0.0109	0.3679	1.47592e-24
2	2:61396193_G_C	AHSA2	G	C	0.4528	-0.2113	0.01835	0.3648	1.49824e-24
16	16:84210172_T_G	TAF1C	T	G	0.5	0.1645	0.01421	0.3679	1.49944e-24
4	4:130017919_G_A	C4orf33	G	A	0.2339	0.1857	0.01613	0.3647	1.51952e-24
18	18:5205280_T_C	LINC00667	T	C	0.4356	0.3682	0.03183	0.3687	1.5198e-24
1	1:224266514_T_C	FBXO28	C	T	0.4657	0.124	0.01077	0.3646	1.5523e-24
6	6:32126002_A_G	HLA-DRB5	A	G	0.1073	3.591	0.312	0.3645	1.57421e-24
8	8:144682311_G_C	TIGD5	G	C	0.3584	-0.1471	0.01266	0.37	1.58907e-24
1	1:155033308_A_G	ADAM15	A	G	0.1481	0.3395	0.02736	0.403	1.58954e-24
2	2:241463453_A_C	ANKMY1	A	C	0.1373	0.2733	0.02233	0.3964	1.59858e-24
19	19:18686587_T_C	UBA52	T	C	0.4292	-0.1581	0.0137	0.3666	1.62025e-24
3	3:195432276_G_A	LINC00969	G	A	0.4528	-0.4324	0.03758	0.3643	1.63603e-24
7	7:99562155_A_C	TRIM4	A	C	0.2961	-0.2365	0.02056	0.3642	1.66302e-24
2	2:24375463_G_A	FAM228A	G	A	0.4077	0.2298	0.02	0.3667	1.67595e-24
1	1:39340002_T_A	GJA9	T	A	0.3155	-0.1527	0.01328	0.3641	1.67798e-24
1	1:39340002_T_A	GJA9-MYCBP	T	A	0.3155	-0.1527	0.01328	0.3641	1.67798e-24
20	20:44475413_A_G	WFDC3	A	G	0.4335	-0.268	0.02324	0.3665	1.70907e-24
20	20:44334588_G_C	WFDC3	G	C	0.4893	-0.2761	0.02389	0.3673	1.73355e-24
18	18:9961931_G_A	VAPA	G	A	0.3133	-0.2873	0.02499	0.364	1.73413e-24
3	3:126236761_G_T	CHST13	G	T	0.3047	-0.4454	0.0387	0.3665	1.76339e-24
5	5:75926812_A_G	F2RL2	A	G	0.3348	0.3625	0.03154	0.3638	1.77923e-24
2	2:61495469_C_G	AHSA2	C	G	0.2039	0.2802	0.02438	0.3638	1.78391e-24
6	6:133037375_T_A	VNN2	T	A	0.4807	-0.5685	0.04948	0.3636	1.8371e-24
14	14:74058832_T_C	ACOT4	T	C	0.3712	0.1874	0.01617	0.3686	1.84918e-24
6	6:167270181_A_G	RPS6KA2	A	G	0.1717	0.2088	0.01751	0.3831	1.88369e-24
1	1:37898424_T_G	LINC01137	T	G	0.3798	-0.2288	0.01993	0.3634	1.92033e-24
11	11:10650134_G_A	MRVI1	G	A	0.4227	-0.3961	0.03439	0.3658	1.92366e-24
2	2:128145121_T_G	MAP3K2	T	G	0.1824	-0.3197	0.02571	0.4052	2.11044e-24
16	16:12686401_T_G	SNX29	T	G	0.1266	0.3494	0.03048	0.3626	2.21247e-24
12	12:113385246_T_C	OAS1	C	T	0.4742	-0.4556	0.03983	0.3626	2.23361e-24
2	2:135211861_T_C	MGAT5	T	C	0.1202	-0.5794	0.03252	0.5863	2.25501e-24
1	1:110129835_C_T	GNAI3	C	T	0.1459	-0.2498	0.02172	0.3661	2.26913e-24
13	13:52582772_G_A	ALG11	G	A	0.4142	0.3367	0.02874	0.3758	2.28844e-24
10	10:102747363_T_G	MRPL43	T	G	0.3691	0.2351	0.02009	0.3741	2.29994e-24
10	10:102747363_T_G	SEMA4G	T	G	0.3691	0.2351	0.02009	0.3741	2.29994e-24
2	2:61401296_A_G	AHSA2	A	G	0.3948	0.2269	0.01981	0.3622	2.3699e-24
2	2:46870757_T_C	CRIPT	T	C	0.427	-0.1845	0.01611	0.3621	2.41166e-24
17	17:29159329_A_G	TEFM	A	G	0.1223	-0.2229	0.01841	0.3902	2.45017e-24
6	6:26354100_T_G	BTN3A3	T	G	0.1073	-0.4344	0.03328	0.4299	2.50175e-24
3	3:134223808_G_C	ANAPC13	G	C	0.2017	-0.2051	0.01793	0.3626	2.5474e-24
12	12:50586627_G_A	CERS5	G	A	0.4807	0.2075	0.01814	0.3618	2.5841e-24
1	1:28510330_G_A	ATPIF1	G	A	0.309	-0.2038	0.01781	0.3617	2.60257e-24
6	6:41082590_A_T	ADCY10P1	A	T	0.1609	0.2473	0.02161	0.3617	2.6045e-24
17	17:76657967_T_C	AK022913	T	C	0.4335	-0.3338	0.02918	0.3617	2.62845e-24
17	17:76657967_T_C	AB040886	T	C	0.4335	-0.3338	0.02918	0.3617	2.62845e-24
13	13:52701637_T_G	ALG11	T	G	0.2983	0.37	0.03148	0.3774	2.74833e-24
15	15:98508017_G_T	ARRDC4	G	T	0.3155	-0.4274	0.03736	0.3627	2.7815e-24
17	17:9820695_C_T	RCVRN	C	T	0.4678	0.3497	0.03059	0.3613	2.7929e-24
13	13:52505010_G_T	ALG11	G	T	0.382	0.3394	0.02893	0.3764	2.81617e-24
17	17:15930087_G_A	CENPV	G	A	0.4356	0.2957	0.02587	0.3613	2.82448e-24
17	17:8144554_T_C	TMEM107	T	C	0.3927	-0.367	0.03211	0.3611	2.90924e-24
3	3:50292324_A_G	HYAL3	A	G	0.3691	0.1556	0.01364	0.3613	2.92496e-24
7	7:6874648_C_G	CCZ1B	C	G	0.2296	-1.005	0.08798	0.3611	2.92513e-24
14	14:24423090_G_A	DHRS4	G	A	0.1373	-0.352	0.02684	0.4299	2.97639e-24
10	10:123685227_C_A	ATE1-AS1	C	A	0.4485	0.3103	0.02718	0.3607	3.1137e-24
11	11:74200234_T_C	LOC100287896	T	C	0.2618	0.3015	0.02592	0.3703	3.15173e-24
2	2:114399145_A_G	RPL23AP7	A	G	0.3712	0.1907	0.01671	0.3607	3.1528e-24
4	4:1185716_A_C	UVSSA	A	C	0.08369	0.4203	0.03513	0.3857	3.17165e-24
6	6:33054046_G_T	HLA-DPB1	G	T	0.3112	0.3963	0.03319	0.3868	3.17292e-24
19	19:36264642_A_G	IGFLR1	A	G	0.1845	-0.3873	0.03291	0.3758	3.1757e-24
6	6:133079794_T_C	VNN2	T	C	0.4206	-0.6137	0.05376	0.3606	3.18427e-24
7	7:97933855_C_A	TECPR1	C	A	0.4979	0.2143	0.01877	0.3606	3.19851e-24
20	20:33723810_T_C	TRPC4AP	T	C	0.2382	0.2832	0.02482	0.3615	3.20966e-24
15	15:101093924_A_T	LINS1	A	T	0.4399	-0.136	0.01192	0.3606	3.2107e-24
7	7:130656186_A_T	RP11-138A9.1	A	T	0.3884	0.3436	0.03011	0.3605	3.24327e-24
6	6:29734098_A_G	HLA-H	A	G	0.4249	0.5564	0.04876	0.3605	3.24989e-24
19	19:44036417_C_G	XRCC1	C	G	0.4485	0.1274	0.01111	0.3651	3.28997e-24
11	11:74194650_G_A	LOC100287896	G	A	0.2747	0.2878	0.02482	0.3689	3.29836e-24
10	10:122709822_T_C	WDR11	T	C	0.206	-0.4905	0.04299	0.3603	3.35489e-24
2	2:68510034_G_A	CNRIP1	G	A	0.4292	0.1552	0.01364	0.3603	3.41308e-24
11	11:33393940_T_C	KIAA1549L	T	C	0.4206	0.1985	0.01741	0.3602	3.41589e-24
14	14:23459156_A_G	HAUS4	A	G	0.3734	0.1683	0.01476	0.36	3.53824e-24
6	6:160106463_A_G	TCP1	A	G	0.2511	0.2348	0.02021	0.3698	3.61571e-24
12	12:69774877_G_A	LYZ	G	A	0.4206	0.7705	0.0674	0.3623	3.62368e-24
17	17:40032683_C_T	NT5C3B	C	T	0.1609	0.1997	0.01753	0.3597	3.7499e-24
6	6:25133000_C_T	AF074480	C	T	0.2468	0.3038	0.02667	0.3597	3.78063e-24
6	6:25133000_C_T	FJ794466	C	T	0.2468	0.3038	0.02667	0.3597	3.78063e-24
6	6:25133000_C_T	CR749466	C	T	0.2468	0.3038	0.02667	0.3597	3.78063e-24
6	6:25133000_C_T	AK000716	C	T	0.2468	0.3038	0.02667	0.3597	3.78063e-24
6	6:25133000_C_T	D86324	C	T	0.2468	0.3038	0.02667	0.3597	3.78063e-24
6	6:25133000_C_T	AK126231	C	T	0.2468	0.3038	0.02667	0.3597	3.78063e-24
22	22:42904276_G_A	RRP7A	G	A	0.1266	-0.5637	0.03955	0.4723	3.80653e-24
5	5:108934266_G_C	PJA2	G	C	0.06009	-0.5739	0.0412	0.4652	3.85251e-24
5	5:108950717_T_C	PJA2	T	C	0.05579	-0.6081	0.04262	0.4773	3.96371e-24
1	1:109506418_G_C	WDR47	G	C	0.0794	0.3395	0.02239	0.5043	3.96556e-24
2	2:113978650_T_C	PAX8	T	C	0.4034	-0.2032	0.01785	0.3593	4.03158e-24
16	16:12654618_C_G	SNX29	C	G	0.2253	0.3033	0.02665	0.3592	4.10069e-24
7	7:97937981_A_T	TECPR1	A	T	0.4185	0.2023	0.01778	0.3592	4.10157e-24
2	2:36780549_A_G	FEZ2	A	G	0.3112	0.1381	0.01198	0.3684	4.15172e-24
2	2:3493441_A_T	AL390132	A	T	0.1824	-0.2583	0.02271	0.3599	4.19449e-24
2	2:3493441_A_T	BC035567	A	T	0.1824	-0.2583	0.02271	0.3599	4.19449e-24
2	2:3493441_A_T	AK094181	A	T	0.1824	-0.2583	0.02271	0.3599	4.19449e-24
5	5:150328866_C_T	ZNF300P1	C	T	0.08584	0.2467	0.02148	0.3664	4.21718e-24
1	1:43092585_T_C	SVBP	T	C	0.2253	0.2149	0.01849	0.3699	4.26213e-24
1	1:52774357_T_C	CC2D1B	T	C	0.3155	-0.1808	0.0159	0.3589	4.33911e-24
15	15:90392660_A_G	ARPIN	A	G	0.2854	-0.1753	0.01497	0.3744	4.38139e-24
11	11:74181321_A_G	LOC100287896	A	G	0.1845	0.3332	0.02848	0.373	4.39246e-24
7	7:99557217_C_T	TRIM4	C	T	0.4506	-0.2169	0.01908	0.3588	4.46916e-24
10	10:16633003_T_C	RSU1	T	C	0.1631	-0.2486	0.02119	0.3744	4.49277e-24
8	8:82780036_G_C	SNX16	G	C	0.4893	-0.1653	0.01455	0.3586	4.62528e-24
9	9:95217930_T_C	CENPP	T	C	0.1824	0.2032	0.01737	0.3742	4.65133e-24
19	19:58464224_G_T	ZNF418	G	T	0.1116	0.2796	0.02167	0.4221	4.71359e-24
21	21:47786524_G_A	YBEY	G	A	0.1416	0.3526	0.03104	0.3584	4.76964e-24
1	1:168131592_G_A	TIPRL	G	A	0.3412	0.2038	0.01797	0.3587	4.80559e-24
20	20:43980726_T_C	SYS1	T	C	0.2747	-0.1503	0.01323	0.3583	4.82502e-24
5	5:10268570_G_A	CCT5	G	A	0.1373	-0.1871	0.01647	0.3583	4.87406e-24
6	6:37007546_T_C	FGD2	T	C	0.4335	0.3373	0.02971	0.3582	4.96787e-24
5	5:7943796_C_A	MTRR	C	A	0.1373	0.4402	0.03877	0.3582	4.96808e-24
15	15:60715800_T_G	ICE2	T	G	0.4721	0.1788	0.01575	0.3581	5.03871e-24
13	13:94374809_A_G	GPC6	A	G	0.2854	0.5068	0.04465	0.358	5.11092e-24
3	3:129320528_A_G	TMCC1	A	G	0.1009	0.3036	0.02676	0.3578	5.29505e-24
9	9:123354222_C_G	PSMD5-AS1	C	G	0.3176	0.5892	0.05194	0.3578	5.29896e-24
14	14:52733137_A_C	PTGDR	A	C	0.1459	0.3545	0.031	0.3635	5.36461e-24
11	11:43747912_G_A	HSD17B12	G	A	0.3798	-0.2565	0.02262	0.3577	5.398e-24
16	16:55528667_C_T	LPCAT2	C	T	0.3627	-0.2474	0.02182	0.3576	5.52872e-24
17	17:44852612_C_A	FAM215B	C	A	0.2296	0.3427	0.03023	0.3575	5.61655e-24
3	3:126251881_A_T	CHST13	A	T	0.2618	-0.4667	0.04116	0.3596	5.66279e-24
7	7:120915268_T_G	CPED1	T	G	0.3734	-0.156	0.01379	0.3575	5.81333e-24
3	3:39142704_G_A	WDR48	G	A	0.1288	0.3362	0.02949	0.3611	5.83402e-24
15	15:41751678_T_C	NDUFAF1	T	C	0.2361	0.1603	0.01414	0.3573	5.84541e-24
5	5:127607934_C_T	FBN2	C	T	0.1202	0.6573	0.05801	0.3573	5.84818e-24
1	1:169176590_T_C	NME7	C	T	0.4893	0.1938	0.01702	0.3605	5.86116e-24
14	14:54890379_A_C	CNIH1	A	C	0.1073	0.2702	0.02385	0.3572	5.92277e-24
9	9:139298593_G_A	INPP5E	G	A	0.4034	-0.3494	0.03084	0.3572	5.93961e-24
1	1:171666647_C_A	VAMP4	C	A	0.2361	0.2367	0.02046	0.3679	6.00805e-24
7	7:99893765_T_C	PILRB	T	C	0.2876	0.2566	0.02233	0.3646	6.01407e-24
22	22:38130459_T_G	H1F0	T	G	0.2661	-0.2161	0.01848	0.375	6.0194e-24
6	6:31128329_A_G	HLA-C	A	G	0.1781	-0.7389	0.0641	0.3724	6.0401e-24
17	17:5186892_A_G	RABEP1	A	G	0.4721	0.2005	0.01764	0.3598	6.14061e-24
17	17:5186892_A_G	NUP88	A	G	0.4721	0.2005	0.01764	0.3598	6.14061e-24
3	3:170587583_G_A	RPL22L1	G	A	0.1373	0.2972	0.02534	0.3743	6.1802e-24
7	7:56118293_T_C	CHCHD2	T	C	0.2854	0.1447	0.01278	0.3569	6.20398e-24
16	16:2699291_G_A	AJ785968	G	A	0.1524	0.2375	0.021	0.3574	6.27754e-24
16	16:2699291_G_A	BC036664	G	A	0.1524	0.2375	0.021	0.3574	6.27754e-24
6	6:32549356_C_T	HLA-DRB6	C	T	0.3455	-1.615	0.1426	0.3569	6.28591e-24
12	12:9999085_A_G	CLEC2B	A	G	0.4313	0.3342	0.02953	0.3567	6.49615e-24
19	19:9548788_C_T	ZNF266	C	T	0.4034	-0.2079	0.01837	0.3566	6.56414e-24
5	5:127956308_G_T	FBN2	G	T	0.1202	0.6713	0.05933	0.3566	6.58393e-24
7	7:73278403_T_C	METTL27	T	C	0.4464	0.3051	0.02698	0.3564	6.9076e-24
21	21:34809049_A_T	TMEM50B	A	T	0.3326	-0.2194	0.01941	0.3562	7.13252e-24
1	1:2121118_C_T	FAAP20	C	T	0.4099	-0.2025	0.01799	0.3564	7.19845e-24
6	6:30467120_C_A	HLA-E	C	A	0.4013	-0.2316	0.02049	0.3561	7.27083e-24
6	6:29762303_T_C	HLA-A	T	C	0.3476	0.2385	0.02111	0.3559	7.48932e-24
6	6:29283579_T_C	LINC01556	T	C	0.382	0.1273	0.01124	0.3577	7.55767e-24
20	20:61497288_C_T	TCFL5	C	T	0.2768	0.2538	0.02247	0.3557	7.72104e-24
11	11:10639449_C_T	MRVI1	C	T	0.4313	-0.3864	0.03412	0.3581	7.73844e-24
16	16:55536727_T_C	LPCAT2	T	C	0.4485	-0.2478	0.02194	0.3556	7.84858e-24
11	11:110341770_T_C	FDX1	T	C	0.1395	0.1938	0.01649	0.3752	7.90001e-24
6	6:32452587_T_C	AB209580	T	C	0.1459	0.2488	0.02159	0.3723	8.1177e-24
4	4:1279781_T_C	UVSSA	T	C	0.1159	0.3517	0.03034	0.3708	8.11783e-24
7	7:141436390_T_C	WEE2-AS1	T	C	0.4506	0.1322	0.01171	0.3555	8.12295e-24
11	11:118363424_A_C	BC042896	A	C	0.1738	0.3472	0.02792	0.4042	8.14229e-24
11	11:118363424_A_C	BC051841	A	C	0.1738	0.3472	0.02792	0.4042	8.14229e-24
12	12:10115586_G_T	CLEC12A	G	T	0.4142	0.5111	0.04507	0.3596	8.21652e-24
20	20:34219987_C_A	CPNE1	C	A	0.1438	-0.2889	0.02235	0.423	8.30654e-24
1	1:112151839_T_C	RAP1A	T	C	0.1545	-0.2484	0.02128	0.3732	8.3585e-24
10	10:42947627_C_T	LINC00839	C	T	0.4163	-0.1897	0.01681	0.3553	8.38988e-24
11	11:17292068_C_T	PIK3C2A	C	T	0.4335	-0.3491	0.0302	0.3695	8.46477e-24
16	16:352992_T_C	AXIN1	T	C	0.1717	-0.2157	0.01844	0.3751	8.48151e-24
7	7:65065004_A_G	ERV3-1	A	G	0.3133	0.2356	0.02089	0.3552	8.5356e-24
1	1:90125566_A_G	LRRC8C	A	G	0.3348	-0.1887	0.01673	0.3551	8.65857e-24
17	17:18264449_G_A	SHMT1	G	A	0.4077	0.2776	0.02445	0.3592	8.79728e-24
17	17:15248284_G_C	TEKT3	G	C	0.3584	-0.4718	0.04185	0.355	8.83591e-24
17	17:79992417_G_A	DCXR	G	A	0.1416	0.2281	0.02023	0.3549	8.98858e-24
9	9:130167338_T_C	SLC2A8	T	C	0.4034	-0.2145	0.01918	0.3553	9.1395e-24
11	11:113235419_A_G	TTC12	A	G	0.2725	0.2416	0.02143	0.356	9.20704e-24
18	18:34841062_T_C	TPGS2	T	C	0.2124	-0.4045	0.03303	0.3979	9.37689e-24
3	3:40301273_T_C	RPL14	T	C	0.4163	0.8323	0.07388	0.3546	9.50639e-24
7	7:97911618_A_G	TECPR1	A	G	0.4485	-0.2064	0.01832	0.3546	9.51391e-24
1	1:150832108_T_C	ARNT	T	C	0.2661	0.206	0.01829	0.3546	9.51595e-24
22	22:17685194_T_A	ADA2	T	A	0.4356	-0.364	0.03199	0.3612	9.61389e-24
3	3:119157138_G_A	POGLUT1	G	A	0.2511	0.1615	0.01408	0.364	9.69086e-24
1	1:112147956_A_C	RAP1A	A	C	0.2253	-0.1973	0.01721	0.3646	9.71211e-24
2	2:61349446_G_A	AHSA2	G	A	0.2575	0.2557	0.02271	0.3544	9.81734e-24
16	16:21822469_G_A	RP11-105C19.2	G	A	0.1545	-0.3556	0.02906	0.3953	9.88857e-24
16	16:21822469_G_A	RP11-645C24.5	G	A	0.1545	-0.3556	0.02906	0.3953	9.88857e-24
19	19:33349676_A_T	SLC7A9	A	T	0.176	0.2165	0.01924	0.3542	1.02078e-23
3	3:40534878_G_A	RPL14	G	A	0.3906	0.834	0.07413	0.354	1.05826e-23
10	10:16677976_C_T	RSU1	C	T	0.2275	-0.2129	0.01856	0.3639	1.0617e-23
9	9:123172518_A_C	CDK5RAP2	A	C	0.1652	-0.4062	0.0306	0.4391	1.06537e-23
14	14:105637130_C_T	NUDT14	C	T	0.3648	-0.213	0.01894	0.3537	1.12272e-23
6	6:3030155_A_C	AK128391	A	C	0.2468	-0.5423	0.04826	0.3535	1.16479e-23
11	11:57237113_A_G	TIMM10	A	G	0.1867	-0.4585	0.03461	0.4427	1.16674e-23
7	7:56032902_G_C	CHCHD2	G	C	0.3369	0.1424	0.01268	0.3534	1.17398e-23
10	10:131268893_G_A	MGMT	G	A	0.309	-0.2196	0.0193	0.3602	1.1845e-23
3	3:154028294_G_T	DHX36	G	T	0.2146	0.1395	0.01242	0.3533	1.19563e-23
11	11:16984663_T_C	LF207865	T	C	0.3648	0.2437	0.0217	0.3532	1.22741e-23
6	6:22192222_C_A	CASC15	C	A	0.3112	0.2327	0.02075	0.3546	1.29907e-23
22	22:42895879_C_T	RRP7A	C	T	0.1652	-0.4684	0.03583	0.4295	1.2991e-23
7	7:23746072_T_G	FAM221A	G	T	0.4871	-0.1604	0.01425	0.3553	1.31932e-23
2	2:135537119_G_T	TMEM163	G	T	0.485	-0.3006	0.02667	0.3559	1.32127e-23
5	5:99590043_C_G	FAM174A	C	G	0.4571	0.2183	0.0194	0.3551	1.34197e-23
5	5:80070545_G_T	MSH3	G	T	0.1052	0.2414	0.02047	0.3778	1.38408e-23
17	17:3529566_T_C	SHPK	T	C	0.2618	0.2239	0.01966	0.3607	1.47848e-23
1	1:100051980_C_T	PALMD	C	T	0.3562	0.2875	0.02566	0.3521	1.49027e-23
[truncated: 8,599 more rows]
